# Supplementary material for: CK1ε Is Required for Breast Cancers Dependent on β-Catenin Activity
Source: PLoS One. 2010 Feb 1;5(2):e8979. doi: 10.1371/journal.pone.0008979 (PMC2813871; doi:10.1371/journal.pone.0008979)
Supplement: Table S1 — Primary screen B scores for MCF7, MDA-MB-231, MDA-MB-453 AND T47D cell lines. B-scores for all shRNAs tested in the cell viability/proliferation for each of the cell lines screened. All shRNA constructs are listed by their TRC identifier under “clone ID”. Asterisks denote wells that were removed for technical reasons. (0.74 MB XLS) [file pone.0008979.s002.xls]

## Sheet: Sheet1
clone ID	symbol	MCF7 Bscore	MDA-MB-231 Bscore	MDA-MB-453 Bscore	T47D Bscore
TRCN0000000350	THOC4	1.03065	-0.137453	*	1.18204
TRCN0000000351	THOC4	0.0362988	-0.0126601	-0.410004	0.34283
TRCN0000000352	THOC4	-0.70783	-1.30377	-0.159074	-1.32047
TRCN0000000353	THOC4	0.762955	0.076865	0.400659	-0.112223
TRCN0000000354	ACVRL1	-0.736805	-0.665787	0.305392	-0.297749
TRCN0000000355	ACVRL1	-0.223824	0.296609	-1.10748	0.00730166
TRCN0000000356	ACVRL1	-2.10055	-1.37068	0.87626	-1.70519
TRCN0000000357	ACVRL1	2.22445	0.125471	0.799482	1.18005
TRCN0000000358	BTK	-0.70488	-0.159608	-0.101795	-0.632779
TRCN0000000359	BTK	-0.211012	0.0721175	-1.39	-0.919589
TRCN0000000360	BTK	-0.0455926	-0.121175	0.619596	-0.0851392
TRCN0000000361	BTK	0.651992	-0.274906	-0.022342	-1.22747
TRCN0000000362	CDK4	-0.625982	-0.365109	-0.292678	-0.502471
TRCN0000000363	CDK4	-0.468519	-0.076865	-0.357953	-0.383758
TRCN0000000364	CDK4	0.367311	-0.222456	0.283935	0
TRCN0000000365	CDK4	-0.194577	0.0560663	-0.120135	0.942284
TRCN0000000366	FGFR2	-0.465914	-0.717784	0.814065	0.641716
TRCN0000000367	FGFR2	-0.813057	0.785606	1.78121	-0.145725
TRCN0000000368	FGFR2	0.538493	1.26013	0.037831	-0.181315
TRCN0000000369	FGFR2	0.39168	1.97294	-0.738395	1.27338
TRCN0000000370	FGFR2	1.45972	1.18824	0.101485	-0.210915
TRCN0000000371	FGFR3	0.336097	0.287114	0.171318	-0.229546
TRCN0000000372	FGFR3	-0.0249526	0.285757	1.56409	0.0081696
TRCN0000000373	FGFR3	-0.215073	0.271514	-1.29739	0.60386
TRCN0000000374	FGFR3	-2.14414	-2.09525	1.71738	-0.895236
TRCN0000000375	GUCY2D	0.188108	-0.985907	-1.2959	-0.0250512
TRCN0000000376	GUCY2D	0.663712	-0.0560663	1.28956	0.380502
TRCN0000000377	GUCY2D	-1.04652	-2.12261	0.400563	-1.14566
TRCN0000000378	GUCY2D	0.0808035	-0.0384325	-0.396754	0.352271
TRCN0000000379	INSR	-0.931532	-1.41296	1.42662	0.754792
TRCN0000000380	INSR	*	0.000904295	0.727852	0.602051
TRCN0000000381	INSR	0.0973286	0.599999	-1.15143	-0.144841
TRCN0000000382	INSR	0.511988	0.578522	0.0230896	-1.21422
TRCN0000000383	JAK3	-0.0178756	0.244612	-0.417563	-0.0109876
TRCN0000000384	JAK3	-0.0873957	-0.190354	0.261122	0.297176
TRCN0000000385	JAK3	1.41639	-0.516126	-1.4721	-0.47286
TRCN0000000386	JAK3	0.0718687	0.576488	-0.48533	1.9235
TRCN0000000387	JAK3	0.413772	1.1627	1.40794	1.4101
TRCN0000000388	KIT	1.79597	-0.0142426	0.519942	1.11816
TRCN0000000389	KIT	-0.647493	-0.444009	0.441969	-0.339539
TRCN0000000390	KIT	-1.2021	0.0445365	-0.533731	-0.00267191
TRCN0000000391	KIT	0.713714	0.301582	0.494625	-0.279072
TRCN0000000392	KIT	1.18746	0.0479276	-0.170842	0.323458
TRCN0000000393	MET	-0.481947	1.26918	0.408699	0.30838
TRCN0000000394	MET	1.46004	0.676186	0.00383981	0.485298
TRCN0000000395	MET	-0.00860063	0.280783	-0.0385579	2.76555
TRCN0000000396	MET	0.373771	0.797136	1.34146	0.7189
TRCN0000000397	MET	1.43675	-0.067596	0.606032	1.08356
TRCN0000000398	PHKG2	-0.012999	0.229239	0.530064	0.431486
TRCN0000000399	PHKG2	-0.511936	0.130445	-0.427216	-0.191022
TRCN0000000400	PHKG2	1.23005	1.42969	0.525085	-0.108014
TRCN0000000401	PHKG2	0.12131	-0.606556	0.317619	-0.457723
TRCN0000000402	RET	0.502821	0.915146	-0.539738	0.688439
TRCN0000000403	RET	-0.31788	0.690429	1.61015	-1.1816
TRCN0000000404	RET	0.337961	0.0126601	0.91826	1.977
TRCN0000000405	RET	0.528677	-0.732253	*	-0.961085
TRCN0000000406	RET	-2.2183	-1.65215	-0.941495	-1.91135
TRCN0000000407	STK11	0.910517	0.672795	1.2952	1.48299
TRCN0000000408	STK11	-0.382332	1.33813	0.41658	0.197562
TRCN0000000409	STK11	0.471208	0.137453	0.220684	-0.171752
TRCN0000000410	STK11	0.440936	-0.0106255	0.714155	0.593389
TRCN0000000411	STK11	0.357969	0.378673	1.46689	0.0908144
TRCN0000000412	TEK	0.667523	-0.550263	0.566999	0.0876757
TRCN0000000413	TEK	-0.683079	0.202336	-0.153954	0.217653
TRCN0000000414	TEK	-0.245068	2.07219	0.699673	-0.999472
TRCN0000000415	TEK	-0.586871	-0.380708	-0.456361	-0.520681
TRCN0000000416	TEK	0.251934	-0.230143	-1.49951	0.82178
TRCN0000000417	FGFR1	0.0276019	0.804596	1.9223	0.662098
TRCN0000000418	FGFR1	0.596861	0.463451	-0.577841	2.36342
TRCN0000000419	FGFR1	*	-2.46737	*	*
TRCN0000000420	FGFR1	0.550532	1.28342	2.06403	-0.315735
TRCN0000000421	FGFR1	-1.60944	-0.2211	1.50955	0.0629191
TRCN0000000422	IGF1R	0.324994	1.2694	0.110342	0.371503
TRCN0000000423	IGF1R	-0.434594	0.754408	-0.196207	0.0810328
TRCN0000000424	IGF1R	-0.396846	0.328259	0.439117	0.682347
TRCN0000000425	IGF1R	0.838196	-0.695176	-1.81132	0.588359
TRCN0000000426	IGF1R	-2.92999	0.498718	0.59155	-0.53789
TRCN0000000427	NPR2	-0.725573	-0.000904295	2.60134	0.209668
TRCN0000000428	NPR2	-2.6158	-1.53233	3.07353	0.00923328
TRCN0000000429	NPR2	-2.48667	0.913112	2.68567	-0.823144
TRCN0000000430	NPR2	*	-3.57784	*	*
TRCN0000000431	PLCB3	0.179092	0.191175	-0.0614156	0.0950078
TRCN0000000432	PLCB3	3.44092	0.442056	-0.286389	0.137421
TRCN0000000433	PLCB3	-0.904414	-0.57995	-0.212156	-0.123804
TRCN0000000434	PLCB3	0.774174	-0.631043	-0.471109	1.21421
TRCN0000000435	PLCB3	1.23651	1.1549	-0.569245	0.16338
TRCN0000000436	ZAP70	-1.29123	-2.16833	0.766209	-0.590427
TRCN0000000437	ZAP70	-0.251206	-0.52696	0.33891	0.49717
TRCN0000000438	ZAP70	-1.56341	-0.741112	-0.788029	-0.555629
TRCN0000000439	ZAP70	0.00493563	0.23146	0.191663	0.229074
TRCN0000000440	ZAP70	0.0763787	0.448725	0.615346	-0.749107
TRCN0000000441	ACVR1	0.557392	-0.118797	0.454767	-0.089245
TRCN0000000442	ACVR1	1.05989	0.679041	-0.557744	0.721412
TRCN0000000443	ACVR1	0.139081	-0.143981	0.986382	-1.0559
TRCN0000000444	ACVR1	0.466883	0.830254	1.30848	0.116754
TRCN0000000445	ACVR1	0.372832	0.0113367	2.49818	0.434777
TRCN0000000446	ACVR2B	0.232444	-1.95132	-0.374126	-0.345916
TRCN0000000447	ACVR2B	0.12954	-0.414348	-0.403856	-0.00665487
TRCN0000000448	ACVR2B	-1.19547	-0.72352	0.46564	-1.32256
TRCN0000000449	ACVR2B	-0.243828	0.00706967	-0.230738	-0.179461
TRCN0000000450	ACVR2B	0.129671	0.478435	0.0295517	1.02634
TRCN0000000451	BMPR1B	1.75971	0.392408	0.436435	0.760789
TRCN0000000452	BMPR1B	0.956661	0.260152	1.77834	1.42082
TRCN0000000453	BMPR1B	1.36518	0.8808	-0.267696	2.40584
TRCN0000000454	BMPR1B	-0.621479	-0.0274306	-1.41508	-0.824326
TRCN0000000455	BMPR1B	-0.430123	0.595319	0.662617	-0.54507
TRCN0000000456	BMPR2	-1.49292	-0.205125	-0.119953	-1.15443
TRCN0000000457	BMPR2	-0.134187	0.0648382	*	-0.416883
TRCN0000000458	BMPR2	1.66652	0.913938	-1.07539	2.08198
TRCN0000000459	BMPR2	0.331394	-0.195269	1.30028	0.055302
TRCN0000000460	BMPR2	1.03944	-0.897322	-0.400808	-0.354587
TRCN0000000461	BUB1B	0.0717588	0.343063	-0.547827	0.698262
TRCN0000000462	BUB1B	0.0548439	0.504334	0.906245	0.734754
TRCN0000000463	BUB1B	0.279518	0.70229	-0.59589	2.28223
TRCN0000000464	BUB1B	0.195662	-0.640011	0.5334	0.447156
TRCN0000000465	BUB1B	-1.28637	-1.53267	-1.40504	-0.120289
TRCN0000000466	CAMK2B	1.0068	-0.166517	1.24549	0.394601
TRCN0000000467	CAMK2B	0.597058	*	*	-0.446106
TRCN0000000468	CAMK2B	1.54861	1.79811	1.10488	1.20951
TRCN0000000469	CAMK2B	0.823325	0.299135	-0.146796	1.07111
TRCN0000000470	CAMK2B	-1.05772	1.35952	0.473722	-0.922965
TRCN0000000471	CAMK2D	-0.442745	-0.0377093	0.142099	-0.435594
TRCN0000000472	CAMK2D	0.407332	0.567165	-0.23493	1.49156
TRCN0000000473	CAMK2D	-0.0137576	-1.00088	-0.471218	-0.886434
TRCN0000000474	CAMK2D	0.647174	0.125598	-1.04701	0.730389
TRCN0000000475	CAMK2D	-1.71621	-0.975203	1.79661	-0.398119
TRCN0000000476	CAMK2G	-0.46266	-0.715473	*	-0.334001
TRCN0000000477	CAMK2G	-1.51096	-1.31295	0.230606	-0.91062
TRCN0000000478	CAMK2G	0.0861819	-0.269018	-0.392655	-0.345325
TRCN0000000479	CAMK2G	1.61131	0.295307	0.0494956	-0.257284
TRCN0000000480	CAMK2G	-2.62237	-2.4683	-0.48577	-2.37599
TRCN0000000481	CDK3	0.290388	1.55106	0.814905	-1.0301
TRCN0000000482	CDK3	-1.1747	-0.196116	-0.184735	-0.634584
TRCN0000000483	CDK3	0.965741	2.2169	0.382408	0.764037
TRCN0000000484	CDK3	0.329787	-1.42042	0.892818	-1.38786
TRCN0000000485	CDK6	0.80691	0.495818	1.47481	1.18664
TRCN0000000486	CDK6	-0.725053	-0.488004	-0.0436222	-0.238002
TRCN0000000487	CDK6	1.24737	0.708673	-0.199031	0.825511
TRCN0000000488	CDK6	-0.53378	0.378705	0.538086	-0.51551
TRCN0000000489	CDK8	0.788845	-2.48239	-0.269601	-0.109975
TRCN0000000490	CDK8	-1.44491	-1.69213	1.03785	-0.77852
TRCN0000000491	CDK8	0.339815	-0.0106723	1.37011	-0.289964
TRCN0000000492	CDK8	-1.60552	0.307192	1.47546	-1.37619
TRCN0000000493	CDK8	-2.43041	-1.61737	-0.954869	-1.6088
TRCN0000000494	CDK9	-0.233105	-0.00132556	0.724947	0.368292
TRCN0000000495	CDK9	-0.643913	-0.978389	0.342874	-0.093712
TRCN0000000496	CDK9	0.253336	-0.1189	0.323485	1.0441
TRCN0000000497	CDK9	-1.95401	-1.85092	-0.0338442	-1.22286
TRCN0000000498	CDK9	1.80411	1.35982	0.879676	1.23789
TRCN0000000499	CHEK1	1.26521	0.949252	0.674271	0.435391
TRCN0000000500	CHEK1	1.51741	1.88223	-0.234393	1.64188
TRCN0000000501	CHEK1	0.0922357	-1.4752	1.43749	-1.45583
TRCN0000000502	CHEK1	-0.877515	-0.0563364	-0.773154	-0.482772
TRCN0000000503	CHEK1	0.940135	0.480472	-0.459251	1.43536
TRCN0000000504	CHUK	0.684583	0.528396	1.67558	-0.779795
TRCN0000000505	CHUK	*	*	*	*
TRCN0000000506	CHUK	1.21465	0.381322	0.186499	-0.194882
TRCN0000000507	CHUK	0.980296	1.47139	0.986372	-0.287311
TRCN0000000508	CHUK	-2.76222	-1.00383	0.917704	-2.50197
TRCN0000000509	MAPK14	0.392176	-0.394865	1.50873	1.45497
TRCN0000000510	MAPK14	-0.365393	-0.15644	0.265939	-0.470924
TRCN0000000511	MAPK14	-0.57591	-0.360168	0.434252	0.528515
TRCN0000000512	MAPK14	-0.318608	0.0990671	0.372963	-0.76554
TRCN0000000513	MAPK14	-1.54014	-1.90756	0.841328	-0.701765
TRCN0000000514	DGKG	0.181705	1.16518	0.904306	0.753508
TRCN0000000515	DGKG	-0.619504	-0.623211	2.52129	0.0291984
TRCN0000000516	DGKG	1.60576	0.520437	1.72615	0.655289
TRCN0000000517	DGKG	-0.0639487	-0.105033	2.68701	-0.464112
TRCN0000000518	DGKG	0.92795	1.11511	-0.37932	1.18139
TRCN0000000519	DAPK3	-0.349113	-0.897243	1.4474	0.415686
TRCN0000000520	DAPK3	1.95782	0.997384	1.35569	2.19525
TRCN0000000521	DAPK3	0.0811307	0.707401	1.16388	-0.0548048
TRCN0000000522	DAPK3	-0.397507	-2.09322	-0.0790868	1.82849
TRCN0000000523	DYRK1A	-0.0445197	0.452145	0.650336	-0.869553
TRCN0000000524	DYRK1A	0.918261	-0.330397	-0.358749	-1.04766
TRCN0000000525	DYRK1A	1.46677	0.39787	0.0560556	-0.290443
TRCN0000000526	DYRK1A	-0.355224	0.0222676	0.355444	-0.474841
TRCN0000000527	DYRK1A	-0.467022	0.755163	0.109185	-0.13356
TRCN0000000528	ERN1	-1.09824	-0.766882	0.55291	-0.564529
TRCN0000000529	ERN1	0.828551	0.720489	0.251384	1.03442
TRCN0000000530	ERN1	0.829407	1.75193	1.00668	1.89139
TRCN0000000531	ERN1	-0.743419	0.864678	-0.0425836	-0.427672
TRCN0000000532	ERN1	-0.610296	-0.867582	0.335766	-0.251768
TRCN0000000533	GUCY2F	-0.127869	0.312201	0.123739	-0.719572
TRCN0000000534	GUCY2F	0.361216	-0.118144	0.974588	1.20541
TRCN0000000535	GUCY2F	-0.208202	0.90032	1.06641	-0.225895
TRCN0000000536	GUCY2F	0.97614	0.179741	-0.109429	0.284114
TRCN0000000537	GUCY2F	0.909297	0.0413471	0.844386	1.51649
TRCN0000000538	INPP4A	-0.212444	-1.26572	-0.0172778	-1.46972
TRCN0000000539	INPP4A	-1.4018	-1.02238	0.143419	-0.315328
TRCN0000000540	INPP4A	-0.366553	0.112861	0.12393	-1.15471
TRCN0000000541	INPP4A	0.536432	0.456263	-0.177702	0.580379
TRCN0000000542	INPP4A	1.19577	1.00926	-0.11818	-0.0172505
TRCN0000000543	IRAK1	-0.999258	1.11694	0.203059	0.619114
TRCN0000000544	IRAK1	0.28757	-0.764114	-0.031718	-1.35843
TRCN0000000545	IRAK1	0.0516964	0.0690107	0.933135	1.12062
TRCN0000000546	IRAK1	-0.988779	0.0183428	0.243575	-1.07023
TRCN0000000547	IRAK1	-0.326028	-0.547106	0.55017	0.167088
TRCN0000000548	IRAK2	-0.105467	0.231907	0.315723	-0.590718
TRCN0000000549	IRAK2	-0.199666	-0.445067	0.412348	2.14175
TRCN0000000550	IRAK2	-0.0592603	0.214453	-0.236025	0.363858
TRCN0000000551	IRAK2	-0.709031	-1.05196	0.897511	0.0734151
TRCN0000000552	ACVR2	1.23227	0.284574	0.160281	2.07518
TRCN0000000553	ACVR2	0.178555	-3.9629	0.105153	0.183811
TRCN0000000554	ACVR2	0.937157	-1.19297	0.568587	-0.609585
TRCN0000000555	ACVR2	-0.423342	-1.15626	0.144766	1.37091
TRCN0000000556	ACVR2	-0.0718555	0.286057	0.134735	1.28
TRCN0000000557	ADRBK1	0.406358	1.04037	1.03432	0.796044
TRCN0000000558	ADRBK1	0.324895	1.70288	0.874136	0.549985
TRCN0000000559	ADRBK1	0.0938201	1.60153	0.0954188	0.3514
TRCN0000000560	ADRBK1	-1.9338	-1.31272	-0.236967	-0.557007
TRCN0000000561	ADRBK1	-0.120522	1.37521	0.383832	0.673131
TRCN0000000562	AKT2	0.456515	-0.428667	0.25839	-1.28369
TRCN0000000563	AKT2	0.756153	1.14077	-0.177528	0.153063
TRCN0000000564	AKT2	-1.11015	-0.830021	0.241997	-0.976475
TRCN0000000565	AKT2	0.389149	-0.81361	1.13955	1.44677
TRCN0000000566	AKT2	1.47666	1.29132	0.804996	1.27181
TRCN0000000567	ARAF1	0.176631	0.816192	0.435917	-0.304519
TRCN0000000568	ARAF1	-1.06109	-0.631339	-0.876504	-2.7193
TRCN0000000569	ARAF1	1.17511	-0.0283045	0.0938236	-0.184022
TRCN0000000570	ARAF1	0.150869	0.35936	-0.488474	0.245244
TRCN0000000571	ARAF1	0.0400557	1.29309	0.231699	0.965596
TRCN0000000572	AXL	-1.52654	2.04246	0.470703	-1.24904
TRCN0000000573	AXL	-0.276235	-0.232242	0.129864	0.968937
TRCN0000000574	AXL	0.677624	-0.633209	-0.184322	0.524263
TRCN0000000575	AXL	0.586731	-0.0600585	0.155652	0.636731
TRCN0000000576	AXL	-1.37758	-1.46109	1.34084	-0.358977
TRCN0000000577	CAMK4	-1.43463	-0.385813	2.69612	0.559803
TRCN0000000578	CAMK4	-1.05479	0.128725	0.635025	-0.518392
TRCN0000000579	CAMK4	0.532414	0.0842964	-0.665108	1.59886
TRCN0000000580	CAMK4	-0.955667	*	*	*
TRCN0000000581	CAMK4	-0.108784	-0.27768	-0.831338	0.137875
TRCN0000000582	CDC2	0.120368	-0.0355628	-0.866523	-0.198553
TRCN0000000583	CDC2	-0.0320057	-1.89355	0.331241	0.0735717
TRCN0000000584	CDC2	0.670668	0.730735	0.240769	1.10867
TRCN0000000585	CDC2	-1.19653	0.806392	1.48013	-0.552644
TRCN0000000586	CDC2	0.663375	0.737801	0.884518	0.853665
TRCN0000000587	CDK2	0.194224	0.339458	0.79646	0.36589
TRCN0000000588	CDK2	-0.576642	-1.11176	0.0464133	-0.0914598
TRCN0000000589	CDK2	1.45858	0.206986	-0.657096	1.63157
TRCN0000000590	CDK2	-0.545777	-0.0849027	0.751713	0.395144
TRCN0000000591	CDK2	0.904219	0.015211	0.150275	-0.647781
TRCN0000000592	CDK7	1.22927	0.347624	0.00617773	1.41068
TRCN0000000593	CDK7	-0.426401	-2.11802	-0.684434	-1.18222
TRCN0000000594	CDK7	0.904071	0.589253	-0.187917	0.362162
TRCN0000000595	CDK7	-0.201339	-0.272962	0.581133	0.1622
TRCN0000000596	CDK7	0.454284	-0.276	1.06146	0.444234
TRCN0000000597	CSNK1D	-0.288789	0.0248525	0.478191	-0.563355
TRCN0000000598	CSNK1D	-0.22864	0.247375	0.906952	-0.404835
TRCN0000000599	CSNK1D	0.479903	0.757894	1.03057	-0.468007
TRCN0000000600	CSNK1D	2.21482	1.05396	0.915689	0.534095
TRCN0000000601	CSNK1D	-0.557306	1.25821	1.68437	0.327743
TRCN0000000603	CSNK1E	-0.281497	-0.0221226	0.86587	0.789317
TRCN0000000604	CSNK1E	-1.24329	-1.22371	1.33717	0.95614
TRCN0000000605	CSNK1E	-0.350287	-0.0614186	0.402705	-0.319507
TRCN0000000606	CSNK2A1	0.942849	0.600678	-0.776991	1.58469
TRCN0000000607	CSNK2A1	-1.21552	-1.54273	-0.48311	-0.0348402
TRCN0000000608	CSNK2A1	2.44868	1.92276	0.53506	1.78093
TRCN0000000609	CSNK2A1	*	-3.25523	*	*
TRCN0000000610	CSNK2A1	3.55134	1.03632	-0.242571	1.58174
TRCN0000000611	CSNK2A2	0.82816	0.193519	0.882182	-0.594517
TRCN0000000612	CSNK2A2	1.77477	0.66217	0.0111994	0.790753
TRCN0000000613	CSNK2A2	-0.707332	-0.680482	0.233588	-1.52696
TRCN0000000614	CSNK2A2	-0.427504	0.304973	-0.462477	0.418376
TRCN0000000615	CSNK2A2	-1.20388	-1.87867	-0.402529	-2.16236
TRCN0000000616	DDR1	1.6847	1.69239	0.385638	0.498247
TRCN0000000617	DDR1	-0.269028	1.3838	-0.0754963	2.48397
TRCN0000000618	DDR1	-1.03018	-0.0578749	-0.122889	1.70779
TRCN0000000619	ERBB3	*	-3.02554	*	*
TRCN0000000620	ERBB3	*	-3.31334	*	*
TRCN0000000621	ERBB3	-0.392904	0.622155	0.211985	-0.994968
TRCN0000000622	ERBB3	*	-3.2064	*	*
TRCN0000000623	ERBB3	0.243226	0.0447626	0.432897	-1.62883
TRCN0000000624	FES	0.844465	0.846872	0.313253	0.655657
TRCN0000000625	FES	-0.259623	0.124341	-0.739632	-0.906759
TRCN0000000626	FES	0.124441	1.38221	0.509419	2.38048
TRCN0000000627	FES	1.09384	-0.0124341	*	*
TRCN0000000628	FGFR4	-0.664052	0.698115	0.372109	-0.467132
TRCN0000000629	FGFR4	0.710257	0.23896	-0.708071	-0.384122
TRCN0000000630	FGFR4	0.581082	0.719819	-0.211953	-0.0979377
TRCN0000000631	FLT1	*	-3.67664	*	*
TRCN0000000632	FLT1	*	-3.60135	*	*
TRCN0000000633	FLT1	1.47015	2.43368	0.528131	0.223761
TRCN0000000634	FLT1	0.0536973	0.883044	-0.358553	0.15835
TRCN0000000635	FLT1	0.190669	0.572871	1.24296	0.453632
TRCN0000000636	FLT4	0.0197138	-0.241899	-0.328857	-0.0606866
TRCN0000000637	FLT4	0.780865	1.24951	-0.296902	0.387394
TRCN0000000638	FLT4	*	-4.10957	*	*
TRCN0000000639	FLT4	0.827139	-1.99691	*	*
TRCN0000000640	FLT4	0.23899	0.120949	-0.211151	0.00117545
TRCN0000000641	STK24	-1.51709	-2.14544	1.11482	-1.32588
TRCN0000000642	STK24	*	-2.85441	*	*
TRCN0000000643	STK24	*	0.424792	-0.229042	-0.480349
TRCN0000000644	STK24	0.177103	1.92163	-0.220067	0.297606
TRCN0000000645	STK24	-0.697202	-0.304973	-0.437155	-0.0643882
TRCN0000000646	DYRK3	-0.0696831	-0.0578749	-1.72097	-0.377758
TRCN0000000647	DYRK3	-0.246166	-0.0678221	-0.846237	1.03967
TRCN0000000648	DYRK3	0.33224	1.22622	0.177023	-0.159631
TRCN0000000649	DYRK3	-1.25487	-0.260889	0.153768	-0.414243
TRCN0000000650	DYRK2	-1.34662	-0.21364	0.272486	-0.2478
TRCN0000000651	DYRK2	0.814242	-0.049058	-0.936381	1.93258
TRCN0000000652	DYRK2	1.02755	0.502336	-1.49628	1.254
TRCN0000000653	DYRK2	-0.0390341	-0.0076865	-0.620427	-1.52656
TRCN0000000654	DYRK2	0.127026	0.804596	-1.25712	0.12285
TRCN0000000655	STK6	-1.84604	-1.33383	-0.496582	-2.40187
TRCN0000000656	STK6	-1.40138	0.537829	-0.185934	-0.225895
TRCN0000000657	STK6	-0.623283	-0.11575	0.82979	-0.598207
TRCN0000000658	STK6	-2.60964	-3.2003	1.08159	-1.99654
TRCN0000000659	CDC42BPA	0.0440553	-0.292765	1.61196	-0.357109
TRCN0000000660	CDC42BPA	-0.516127	0.992916	-0.249233	0.50621
TRCN0000000661	CDC42BPA	1.85104	1.63338	-1.58826	3.21429
TRCN0000000662	CDC42BPA	-0.234471	1.18304	-0.186162	-0.072658
TRCN0000000663	CDC42BPA	-0.232064	-0.880783	-0.906159	-0.124231
TRCN0000000664	MAP4K3	-1.53643	-0.508214	-0.242393	-1.62131
TRCN0000000665	MAP4K3	-0.112296	-0.184928	0.0711346	-0.871245
TRCN0000000666	MAP4K3	0.873864	-2.12939	*	-1.11821
TRCN0000000667	MAP4K3	0.588017	-0.500527	-0.998629	0.385263
TRCN0000000668	DGKZ	-0.657166	-0.615372	0.696235	0.369913
TRCN0000000669	DGKZ	-2.10218	0.306104	-1.13972	-0.579306
TRCN0000000670	DGKZ	-0.752811	0.439035	0.602029	-0.343832
TRCN0000000671	DGKD	1.00269	-0.745365	-0.562088	0.247181
TRCN0000000672	DGKD	-0.749399	0.453504	0.485757	-1.07679
TRCN0000000673	DGKD	0.609967	-0.570158	-2.01448	-0.299096
TRCN0000000674	DGKD	*	-2.53225	*	*
TRCN0000000675	DGKD	-0.713367	0.234212	-0.624204	-3.33427
TRCN0000000676	CAMK1	2.50573	-0.332102	*	-1.01694
TRCN0000000677	CAMK1	-0.54786	-1.09058	*	*
TRCN0000000678	CAMK1	-0.0704363	0.0669178	1.9422	1.68388
TRCN0000000679	CAMK1	-2.12273	-1.45433	0.72671	-0.423996
TRCN0000000680	MAPKAPK5	0.542327	1.19503	0.770811	1.99812
TRCN0000000681	MAPKAPK5	-1.85547	0.31266	0.152732	-1.34347
TRCN0000000682	MAPKAPK5	-1.49102	-0.43067	1.23562	0.15584
TRCN0000000683	MAPKAPK5	-2.99698	-0.986133	-0.787339	0.302236
TRCN0000000684	MAPKAPK5	-2.23501	0.0447626	-0.22069	-0.239776
TRCN0000000685	CDK10	-0.3183	0.0409044	0.790814	-0.196249
TRCN0000000686	CDK10	0.159177	-1.14223	0.190266	0.529427
TRCN0000000687	CDK10	0.311196	-0.832987	-0.669831	0.710263
TRCN0000000688	CDK10	1.05217	-1.07782	-0.749017	0.262694
TRCN0000000689	CDK10	-0.885833	-1.18272	-0.495561	-0.77391
TRCN0000000690	CASK	0.343903	-0.306023	-0.326611	-0.132206
TRCN0000000691	CASK	0.828247	1.23867	0.189888	0.478728
TRCN0000000692	CASK	0.539934	0.604795	-0.713904	0.891978
TRCN0000000693	CASK	-0.298982	-0.210859	0.749633	-0.306747
TRCN0000000694	CASK	1.06429	0.829422	2.32505	-0.526066
TRCN0000000695	STK16	-0.98883	-1.03667	0.631716	-0.429719
TRCN0000000696	STK16	-1.23851	-1.38214	-1.04731	-1.39213
TRCN0000000697	STK16	-1.46973	-1.20272	1.89267	-1.18101
TRCN0000000698	STK16	-1.37287	-1.24551	1.21945	-1.64302
TRCN0000000699	STK16	0.0672121	-0.160209	2.1556	-0.629818
TRCN0000000700	CDC2L5	0.0588697	1.04252	0.0249438	-1.52841
TRCN0000000701	CDC2L5	-0.0357924	1.36871	-0.217667	0.0391256
TRCN0000000702	CDC2L5	2.12198	0.379689	0.487383	0.650782
TRCN0000000703	CDC2L5	0.619386	0.504096	-0.162378	0.118298
TRCN0000000704	CDC2L5	0.372962	1.06444	-0.0171409	1.57106
TRCN0000000705	RIPK1	-0.178043	-0.87158	0.898045	0.886917
TRCN0000000706	RIPK1	-1.84397	0.713505	1.7782	-0.957866
TRCN0000000707	RIPK1	-0.398652	-0.778839	-0.32248	1.36355
TRCN0000000708	RIPK1	0.116367	0.21899	-0.273428	-0.163924
TRCN0000000709	RIPK1	-0.235608	0.328662	1.15511	0.270086
TRCN0000000710	DYRK4	-0.548324	-1.4114	0.0184568	-0.303525
TRCN0000000711	DYRK4	0.508909	-0.204625	2.13376	0.555229
TRCN0000000712	DYRK4	0.481406	0.160366	-1.3759	-0.319374
TRCN0000000713	DYRK4	-0.66185	0.313685	1.81605	-0.174194
TRCN0000000714	CPNE3	0.0147605	-0.0918949	0.241357	0.0818795
TRCN0000000715	CPNE3	0.368949	1.02429	1.30342	0.167071
TRCN0000000716	CPNE3	-0.249323	0.050895	-0.497386	0.829809
TRCN0000000717	CPNE3	1.50388	-1.07225	0.171698	2.38851
TRCN0000000718	CPNE3	-0.260763	0.621558	-0.720832	-0.761638
TRCN0000000719	PRPF4B	1.83119	0.277201	0.550339	0.943622
TRCN0000000720	PRPF4B	0.800101	-0.43211	2.57176	-0.30184
TRCN0000000721	PRPF4B	-1.5542	-0.0383778	0.339889	-0.352084
TRCN0000000722	PRPF4B	0.116993	1.59412	-0.461455	-0.502633
TRCN0000000723	PRPF4B	-1.10511	0.158523	1.43782	-0.230192
TRCN0000000724	CDKL2	0.144556	2.17105	-0.318724	-1.13433
TRCN0000000725	CDKL2	-1.03085	-0.855087	-0.470881	-1.47581
TRCN0000000726	CDKL2	-0.354894	-0.137837	-0.252823	0.580968
TRCN0000000727	CDKL2	-1.36034	-1.40765	0.256988	-1.37265
TRCN0000000728	CDKL2	1.76127	0.363983	0.932915	1.03093
TRCN0000000729	RPS6KB2	0.609253	-0.211551	-0.100359	1.11292
TRCN0000000730	RPS6KB2	0.72486	-0.0925745	-0.460933	-0.0270676
TRCN0000000731	MAP3K14	0.169501	-0.651713	0.750723	0.30671
TRCN0000000732	MAP3K14	1.13075	-0.323879	0.0793176	1.12798
TRCN0000000733	MAP3K14	-1.26875	0.393385	0.743554	-1.16378
TRCN0000000734	MAP3K14	-1.08395	-1.15018	0.612891	-0.364991
TRCN0000000735	STK29	1.77732	1.52535	0.76485	0.794616
TRCN0000000736	STK29	0.205457	1.52851	0.210804	-0.315977
TRCN0000000737	STK29	-2.90452	-2.17369	0.21451	-1.11982
TRCN0000000738	STK29	-0.626926	1.234	0.615251	0.459978
TRCN0000000739	STK29	-0.319701	0.186	-1.13779	0.0103195
TRCN0000000740	TNK1	0.619616	0.365866	*	1.18857
TRCN0000000741	TNK1	0.931197	-0.246459	0.656644	1.9607
TRCN0000000742	TNK1	-0.444672	0.566276	0.456632	-0.189141
TRCN0000000743	TNK1	0.69445	0.618392	0.529657	-0.313134
TRCN0000000744	TNK1	-0.151645	0.0109135	-1.61224	0
TRCN0000000745	CLK3	0.291983	-0.363038	0.494079	-0.542742
TRCN0000000746	CLK3	-0.669797	-0.0785873	-0.296241	-1.59055
TRCN0000000747	CLK3	-0.546238	-0.326865	0.438501	-0.620818
TRCN0000000748	CLK3	-0.390153	-1.33711	0.201709	0.86806
TRCN0000000749	CLK3	-0.599937	-0.000457903	1.42203	1.12315
TRCN0000000750	CLK2	0.240454	-0.141331	0.296549	-0.275067
TRCN0000000751	CLK2	0.428624	-1.52765	0.903426	-0.00267083
TRCN0000000752	CLK2	2.71371	0.81268	-0.573242	1.11825
TRCN0000000753	CLK2	-0.474085	-2.24208	-1.05089	-1.95977
TRCN0000000754	CLK1	-0.761952	-0.949561	0.913046	0.0604056
TRCN0000000755	CLK1	0.516363	0.00449317	0.206984	-0.703011
TRCN0000000756	CLK1	0.423374	0.12493	0.0273416	-0.206346
TRCN0000000757	CLK1	-0.592122	0.510314	1.0332	-1.65416
TRCN0000000758	CLK1	-1.39521	0.00862943	1.01298	-1.79995
TRCN0000000759	PLK3	0.602413	1.44318	1.78203	0.565575
TRCN0000000760	PLK3	-0.387973	0.661473	-0.163653	-0.670431
TRCN0000000761	PLK3	0.915165	-0.242355	0.357713	-0.0823847
TRCN0000000762	PLK3	0.388627	0.494123	-0.786433	-0.116077
TRCN0000000763	PLK3	-0.289894	1.11814	0.221008	0.0239972
TRCN0000000764	DGKB	-0.646928	0.373966	0.487322	-0.548817
TRCN0000000765	DGKB	-0.75436	0.0756522	2.38235	1.38993
TRCN0000000766	DGKB	-1.2056	-0.699806	2.152	0.35897
TRCN0000000767	DGKB	-0.201926	-0.0594779	*	1.00596
TRCN0000000768	DGKB	-0.276176	-0.491613	-1.00591	-0.396125
TRCN0000000769	PTK2B	-0.147908	0.0736286	-0.347567	-0.254486
TRCN0000000770	PTK2B	-0.571274	1.11242	-0.0228825	0.41401
TRCN0000000771	PTK2B	0.52004	0.313642	-0.247743	-0.238894
TRCN0000000772	FLT3	-0.582091	0.809959	0.280442	0.00593817
TRCN0000000773	FLT3	0.192238	0.93207	-0.184969	0.0531969
TRCN0000000774	FLT3	-1.34593	-0.694213	-0.295502	0.577783
TRCN0000000775	FLT3	2.32993	0.540943	0.270556	0.421521
TRCN0000000776	AURKB	-0.683282	-0.0552545	0.156347	0.616849
TRCN0000000777	AURKB	-1.62308	-2.98729	-0.280139	-1.26069
TRCN0000000778	AURKB	-0.0187009	-1.2176	-0.684208	-1.15474
TRCN0000000779	AURKB	-1.00643	0.0266935	-0.404682	0.608869
TRCN0000000780	STK17B	1.09608	0.576124	-0.0818464	0.374722
TRCN0000000781	STK17B	0.449514	1.42919	1.90303	0.285044
TRCN0000000782	STK17B	-0.879695	-0.88698	0.383864	-2.22796
TRCN0000000783	STK17B	-0.463696	-1.0558	-0.550043	-0.434198
TRCN0000000784	ALK	1.27193	0.469011	-0.216581	0.560093
TRCN0000000785	ALK	0.277382	-0.0136327	-0.0710839	0.571584
TRCN0000000786	ALK	0.772571	-0.0402748	-0.822579	-0.312631
TRCN0000000787	ALK	1.7002	2.11267	-0.861703	1.03175
TRCN0000000788	ALK	-1.08301	0	-0.172561	-1.2981
TRCN0000000789	BCR	0.991327	1.42519	0.846976	0.717961
TRCN0000000790	BCR	0.473171	-0.236545	-0.788939	0.405066
TRCN0000000791	BCR	-0.320553	-1.02267	-0.918531	-0.703195
TRCN0000000792	BCR	-0.874374	-0.43895	-0.744028	-0.0140952
TRCN0000000793	BCR	-0.320155	0.464484	0.406801	-1.3737
TRCN0000000794	BMPR1A	1.50451	0.734085	2.16629	0.95005
TRCN0000000795	BMPR1A	-1.25999	-3.22767	-0.323423	-0.211846
TRCN0000000796	BMPR1A	0.701867	0.751081	-0.374804	1.44604
TRCN0000000797	BMPR1A	0.075555	-1.44851	-1.25798	-1.38085
TRCN0000000798	BMPR1A	-2.2881	-2.05396	1.94334	-0.563064
TRCN0000000799	BUB1	-0.03306	0.679958	-0.797182	0.118167
TRCN0000000800	BUB1	0.456143	0.585023	-0.127369	0.13485
TRCN0000000801	BUB1	-0.562031	-0.228651	0.261097	-0.42024
TRCN0000000802	BUB1	2.11115	1.6412	0.791678	0.64302
TRCN0000000803	CSK	1.84488	2.24242	0.517998	1.63067
TRCN0000000804	CSK	0.146974	-0.332997	0.0298678	0.904999
TRCN0000000805	CSK	-1.07566	-0.184622	-0.0304786	0.310203
TRCN0000000806	CSK	0.121136	1.37557	0.0378821	1.29576
TRCN0000000807	CSK	1.56723	2.15162	-1.28501	2.49627
TRCN0000000808	CSNK1G3	-0.577711	-0.365056	-0.558807	-0.407766
TRCN0000000809	CSNK1G3	-0.966318	-1.11946	-1.24982	-1.40646
TRCN0000000810	CSNK1G3	-0.657291	-2.02459	-0.342555	-1.19455
TRCN0000000811	CSNK1G3	-0.304323	-0.203548	0.0245198	1.22626
TRCN0000000812	DMPK	0.251858	-0.905648	0.247812	2.75671
TRCN0000000813	DMPK	1.72256	0.954655	-1.10804	-0.688595
TRCN0000000814	DMPK	-0.567182	-1.53126	-1.86265	0.169814
TRCN0000000815	DMPK	0.920511	0.646908	-0.689963	2.36687
TRCN0000000816	DMPK	-1.39066	-1.78176	-0.362337	-1.07022
TRCN0000000817	EPHB1	0.101712	0.132391	0.0829079	1.29431
TRCN0000000818	EPHB1	0.669169	-0.070143	0.423605	0.626216
TRCN0000000819	EPHB1	-0.182547	-0.804419	0.125508	-0.667162
TRCN0000000820	EPHB1	2.50451	1.45415	0.409106	1.88564
TRCN0000000821	EPHB1	-2.12096	-2.068	-0.65271	-0.525783
TRCN0000000822	GSK3B	0.977058	1.14528	-0.992264	-0.425355
TRCN0000000823	GSK3B	1.27339	0.846378	-2.16291	0.241069
TRCN0000000824	GSK3B	0.120443	-0.103697	-0.91861	-0.594114
TRCN0000000825	LIMK1	-0.333332	0.0100739	-1.23771	0.675847
TRCN0000000826	LIMK1	0.115084	0.0110597	-0.388287	0.77378
TRCN0000000827	MAPK13	2.42466	0.886404	-0.752607	0.449824
TRCN0000000828	MAPK13	-0.0375914	-0.65015	-0.534268	0.0779593
TRCN0000000829	MAPK13	-0.0238636	-0.541786	-1.27755	-0.490317
TRCN0000000830	TGFBR2	-1.42806	-0.603063	-0.790137	-2.1436
TRCN0000000831	TGFBR2	2.0362	0.592447	0.222828	1.37667
TRCN0000000832	TGFBR2	-1.39978	*	*	*
TRCN0000000833	TGFBR2	0.423175	0.35934	0.276107	1.65655
TRCN0000000834	TGFBR2	-0.30961	0.7892	-0.214474	2.76184
TRCN0000000835	ULK1	0.121817	0.0398226	-0.235486	1.27348
TRCN0000000836	ULK1	-1.71855	-0.280731	0.450066	-1.11202
TRCN0000000837	ULK1	0	*	*	0.211077
TRCN0000000838	ULK1	-1.39055	-0.300543	0.0440282	0.486747
TRCN0000000839	ULK1	-0.755535	-0.504949	0.741673	0.719544
TRCN0000000840	GRK5	-0.218221	-0.20926	0.302793	*
TRCN0000000841	GRK5	-0.542301	-2.46137	0.429938	0.117252
TRCN0000000842	GRK5	-1.98471	-0.909571	-1.38458	-1.38762
TRCN0000000843	GRK5	-1.42081	-0.538871	-0.935333	-0.401994
TRCN0000000844	PRKCE	-1.38224	0.441933	0.11919	-2.36208
TRCN0000000845	PRKCE	0.320289	0.723054	-0.989401	0.28661
TRCN0000000846	PRKCE	0.203753	-0.198859	-0.0334628	0.155024
TRCN0000000847	PRKCE	-0.324764	0.22307	0.489386	0.0746337
TRCN0000000848	PRKCE	1.36969	0.129095	0.0194643	1.05815
TRCN0000000849	MAP3K4	0.0608012	-0.362314	-0.0511332	-0.0875514
TRCN0000000850	MAP3K4	0.452061	0.760789	0.22131	1.23838
TRCN0000000851	MAP3K4	0.623249	-0.374461	-0.695369	-0.74265
TRCN0000000852	MAP3K4	-1.15265	-0.590849	0.419194	-0.975173
TRCN0000000853	CDC42BPB	0.893686	0.336424	-0.285807	1.3065
TRCN0000000854	CDC42BPB	-0.699058	-0.892772	-0.54997	0.0241071
TRCN0000000855	CDC42BPB	0.581896	1.0815	-1.12224	-0.402286
TRCN0000000856	CDC42BPB	-0.377355	0.667736	-0.348734	-1.06807
TRCN0000000857	PRKAA1	1.83915	1.09005	1.11445	1.06252
TRCN0000000858	PRKAA1	-0.0385832	0.339678	-0.717178	-0.406225
TRCN0000000859	PRKAA1	-0.766439	-0.74997	-0.501589	-0.644987
TRCN0000000860	PRKAA1	-1.5074	-0.160329	0.179721	0.0101176
TRCN0000000861	PRKAA1	-1.74303	-2.74361	-0.938169	-0.568927
TRCN0000000862	MERTK	-0.899711	-0.68443	-0.200957	-1.28926
TRCN0000000863	MERTK	-1.24227	-0.700953	-0.805861	-0.963005
TRCN0000000864	MERTK	1.94066	1.56345	0.932216	1.71491
TRCN0000000865	MERTK	0.015793	-0.297141	0.664232	0.141099
TRCN0000000866	MERTK	1.30612	1.1761	-0.900362	0.693605
TRCN0000000867	PLK2	-0.493074	0.0925536	-0.762725	-1.93531
TRCN0000000868	PLK2	-0.707495	0.475494	0.383099	-1.1672
TRCN0000000869	PLK2	-0.578677	-0.199057	0.0650738	-1.5936
TRCN0000000870	PLK2	-0.573669	-0.109709	0.144258	-0.949569
TRCN0000000871	TRIO	1.87824	1.56715	-0.700503	0.733786
TRCN0000000872	TRIO	-0.0480323	-1.24224	0.0760914	0.110598
TRCN0000000873	TRIO	0.308969	0.517801	-0.076093	0.216296
TRCN0000000874	TRIO	-1.35262	-1.223	-0.302538	-1.15549
TRCN0000000875	IRAK3	-0.545403	-0.686051	1.23337	-0.275031
TRCN0000000876	IRAK3	-0.446423	-1.0905	-0.537928	0.321557
TRCN0000000877	IRAK3	0.0108186	-0.0433321	-1.07604	-1.22513
TRCN0000000878	IRAK3	-0.721228	0.785778	-0.58971	-0.114646
TRCN0000000879	IRAK3	0.423267	-0.0913101	-1.25627	-0.00681251
TRCN0000000880	LATS2	1.10904	-0.303501	-0.320126	0.788095
TRCN0000000881	LATS2	-0.811503	0.718008	-0.813	-1.24932
TRCN0000000882	LATS2	0.576406	1.41199	-0.423774	-0.597882
TRCN0000000883	LATS2	-1.25597	-2.12795	0.165339	0.506205
TRCN0000000884	LATS2	0.314337	1.08938	1.67647	0.201315
TRCN0000000885	PIK3R4	0.0859069	0.235294	-1.26883	0.152594
TRCN0000000886	PIK3R4	0.357328	1.00454	0.298149	0.6358
TRCN0000000887	PIK3R4	-2.58686	-1.685	-0.758305	-1.38434
TRCN0000000888	PIK3R4	0.0323258	0.249909	-0.418539	-0.256406
TRCN0000000889	ULK2	0.282626	-0.775837	-0.541915	-0.407619
TRCN0000000890	ULK2	0.230996	0.645631	0.303821	0.761925
TRCN0000000891	ULK2	0.851685	-0.122346	0.731174	1.215
TRCN0000000892	ULK2	0.391186	0.472412	-0.46046	0.140017
TRCN0000000893	ULK2	1.02369	0.0918651	0.329197	1.8751
TRCN0000000894	SLK	0.109594	-0.309063	0.383673	-1.31604
TRCN0000000895	SLK	-0.332136	-0.0520072	0.0437316	-1.23765
TRCN0000000896	SLK	-0.18291	-1.78936	-0.758083	1.44722
TRCN0000000897	SLK	-0.330837	0.664417	-0.525404	-1.47639
TRCN0000000898	SLK	0.162769	0.8694	*	0.523772
TRCN0000000899	ARK5	0.278313	-0.0687656	-0.666027	-0.290672
TRCN0000000900	ARK5	0.772774	-0.673962	0.252286	0.96562
TRCN0000000901	ARK5	1.20202	-0.10755	1.83643	0.0996758
TRCN0000000902	ARK5	0.0583406	0.421067	-0.403202	0.297932
TRCN0000000903	ARK5	-0.104623	0.924515	0.932264	-0.498643
TRCN0000000904	NEDD4L	1.01356	-0.807083	-0.964516	1.32174
TRCN0000000905	NEDD4L	-0.621936	-1.68111	-0.311855	-0.145907
TRCN0000000906	NEDD4L	-0.346043	-0.142222	-0.756803	-0.597009
TRCN0000000907	NEDD4L	-1.24227	-1.25773	-1.5625	-0.90616
TRCN0000000908	NEDD4L	0.663892	0.749975	1.76259	1.61411
TRCN0000000909	VRK3	-0.188585	0.144041	-0.229668	-0.672952
TRCN0000000910	VRK3	-0.619223	0.349944	0.584069	-0.861913
TRCN0000000911	VRK3	-0.0109164	0.490019	-0.161566	1.45404
TRCN0000000912	VRK3	1.59635	-0.499217	0.457395	-0.0778813
TRCN0000000913	BMP2K	-0.931774	-1.66582	-0.698593	-0.182854
TRCN0000000914	BMP2K	-0.0459119	-0.487799	-0.446138	-1.09166
TRCN0000000915	BMP2K	0.50663	0.787549	0.120094	1.03527
TRCN0000000916	BMP2K	-0.177534	-0.437167	-0.135906	-1.47171
TRCN0000000917	BMP2K	0.0647316	0.0544904	0.457313	-1.98679
TRCN0000000918	PRKWNK1	-0.511361	0.0648089	-1.4775	-1.64074
TRCN0000000919	PRKWNK1	0.665263	0.709479	-1.35933	1.4587
TRCN0000000920	PRKWNK1	-0.0904878	0.653853	-0.664831	-0.393637
TRCN0000000921	PRKWNK1	0.0716368	-0.317536	-0.616134	-0.0868288
TRCN0000000922	PRKWNK1	-0.074238	1.11663	0.271292	1.92598
TRCN0000000923	RNASEL	-0.00658244	-0.641862	-0.675067	0.226097
TRCN0000000924	RNASEL	-0.763191	0.206932	-1.07725	-1.4833
TRCN0000000925	RNASEL	-0.153465	-0.870582	-0.594717	*
TRCN0000000926	RNASEL	-0.287335	0.118895	1.10684	-0.111316
TRCN0000000927	RNASEL	-0.0651228	0.000265016	*	*
TRCN0000000928	NEK9	0.756305	0.895917	-0.309594	0.00746497
TRCN0000000929	NEK9	0.43888	1.32852	0.832649	0.231564
TRCN0000000930	NEK9	-1.18829	0.180962	0.3082	-1.00757
TRCN0000000931	NEK9	-1.71942	-0.268052	0.448148	-0.327983
TRCN0000000932	MYLK2	1.06929	0.344042	0.527549	-0.287975
TRCN0000000933	MYLK2	0.199942	0.551036	0.159781	1.51317
TRCN0000000934	MYLK2	-1.80956	-1.5514	0.437394	-1.04967
TRCN0000000935	MYLK	0.951139	0.996945	-0.640114	0.133052
TRCN0000000936	MYLK	-1.61019	1.25021	0.31321	-1.26412
TRCN0000000937	MYLK	-0.0950347	-0.247334	0.330699	0.614677
TRCN0000000938	SRMS	0.708244	0.582284	0.39167	1.46305
TRCN0000000939	SRMS	-0.816477	-1.05974	0.95467	0.396675
TRCN0000000940	SRMS	0.185291	-0.660471	0.849481	-0.105225
TRCN0000000941	SRMS	0.263164	-2.19595	0.184405	1.08672
TRCN0000000942	SRMS	1.65404	-0.284014	0.570806	1.3691
TRCN0000000943	MAPK9	-0.513473	1.05533	0.731026	0.92038
TRCN0000000944	MAPK9	0.947787	0.308831	0.387313	-0.0632814
TRCN0000000945	MAPK9	2.46782	1.44881	-1.01181	1.67291
TRCN0000000946	MAPK9	0.214149	-0.95878	-1.37383	-0.384416
TRCN0000000947	MAPK9	-0.0819067	-2.04774	0.68032	-0.162013
TRCN0000000948	NEK2	1.16022	0.373928	0.233697	1.39838
TRCN0000000949	NEK2	0.970228	0.0179724	-0.050569	2.07537
TRCN0000000950	NEK2	-0.530784	-0.354779	0.429303	-0.848616
TRCN0000000951	NEK2	1.62219	1.81734	-0.168693	1.34108
TRCN0000000952	NEK2	0.897937	-0.614803	0.387114	-0.732073
TRCN0000000953	ROS1	2.66522	2.37801	0.54665	1.49527
TRCN0000000954	ROS1	0.411198	-1.17983	0.0909787	2.66495
TRCN0000000955	ROS1	-1.05049	-0.581132	-0.00895524	0.448898
TRCN0000000956	ROS1	-0.991764	-1.63109	-0.128286	-0.408284
TRCN0000000957	ROS1	0.398271	0.704325	1.41719	-0.00481216
TRCN0000000958	SYT5	1.58822	0.047164	0.0969658	0.700711
TRCN0000000959	SYT5	-0.224441	1.4642	1.31731	-1.00105
TRCN0000000960	SYT5	0.22755	0.231735	1.79731	1.0695
TRCN0000000961	SYT5	-1.46905	-1.15161	0.212966	-1.2528
TRCN0000000962	SYT5	1.65232	0.780706	0.628114	0.766422
TRCN0000000963	DYSF	-0.562043	-0.959496	0.168	0.655649
TRCN0000000964	DYSF	0.660842	1.60383	1.50941	0.336634
TRCN0000000965	DYSF	0.448444	0.793603	-0.259279	-1.79286
TRCN0000000966	DYSF	-0.491275	-0.0454202	0.0959641	0.484679
TRCN0000000967	DYSF	-0.20002	-0.483233	0.601635	0.349178
TRCN0000000968	ILK	-1.46622	-0.119388	0.120015	-0.210081
TRCN0000000969	ILK	0.628447	0.311577	-1.17088	-0.962253
TRCN0000000970	ILK	-3.47098	-1.86835	*	-1.94164
TRCN0000000971	ILK	2.11844	0.0904713	0.796718	1.41704
TRCN0000000972	ILK	0.202022	1.58733	0.554981	1.08241
TRCN0000000973	STK17A	0.76721	-0.697608	0.472532	-1.77721
TRCN0000000974	STK17A	-0.690431	-2.41349	-0.327725	-2.01818
TRCN0000000975	STK17A	-0.157825	0.104053	0.50047	1.15975
TRCN0000000976	STK17A	-0.581136	-1.2878	-0.371476	-2.23483
TRCN0000000977	ROCK2	-0.900444	0.668804	-0.0195213	-0.385014
TRCN0000000978	ROCK2	-2.03534	-0.694206	-0.377638	-0.179749
TRCN0000000979	ROCK2	1.36688	1.91989	-0.262384	1.8026
TRCN0000000980	ROCK2	-0.0921693	0.437048	1.11198	0.424809
TRCN0000000981	ROCK2	1.03518	1.25521	0.648857	*
TRCN0000000982	DAPK1	-1.19287	-0.819582	2.21891	-2.15484
TRCN0000000983	DAPK1	0.777873	-0.854189	-0.304193	0.73276
TRCN0000000984	DAPK1	-0.798142	0.0914454	0.350915	0.0128637
TRCN0000000985	DAPK1	1.57709	0.556546	-0.773988	1.76992
TRCN0000000986	GRK4	1.64155	-0.149101	-0.186239	0.395213
TRCN0000000987	GRK4	-0.978023	-1.28685	1.63602	-0.114655
TRCN0000000988	GRK4	-0.0579135	0.584899	0.266094	-0.912164
TRCN0000000989	GRK4	-0.0787592	0.459272	1.28008	-1.10905
TRCN0000000990	GRK4	-1.13475	0.997059	0.111746	0.315443
TRCN0000000991	MAP3K5	-0.581557	-0.191211	0.883539	0.0697652
TRCN0000000992	MAP3K5	0.747822	1.18168	0.260905	0.971028
TRCN0000000993	MAP3K5	1.09053	1.37011	-0.695584	1.12293
TRCN0000000994	MAP3K5	-1.51116	-0.607246	0.889536	-1.09674
TRCN0000000995	MAP3K5	0.244278	0.703942	0.221627	0.0637258
TRCN0000000996	PRKG1	1.94084	0.693479	0.361443	1.85918
TRCN0000000997	PRKG1	-1.71452	-0.704977	0.942287	-0.60367
TRCN0000000998	PRKG1	0.53068	0.0221417	0.166495	1.08144
TRCN0000000999	MAP3K12	-0.979102	-1.19105	0.642922	-0.0619531
TRCN0000001000	MAP3K12	-0.126914	0.163079	0.460757	2.07123
TRCN0000001001	MAP3K12	-1.25427	*	*	0.14667
TRCN0000001002	MAP3K12	-0.997569	-1.28141	-0.0651682	-0.0598791
TRCN0000001003	MAP3K12	0.721595	-0.878955	1.90001	2.24326
TRCN0000001004	STK39	-0.817751	-2.40621	-0.259866	-0.426941
TRCN0000001005	STK39	-0.661298	0.237141	0.103035	0.730352
TRCN0000001006	STK39	-0.16343	-1.92145	1.13392	0.234981
TRCN0000001007	STK39	1.02778	0.388008	*	-0.38931
TRCN0000001008	STK39	-0.489993	0.369298	*	0.494058
TRCN0000001009	PLD1	-0.208243	0.0109952	0.253823	-0.186548
TRCN0000001010	PLD1	-0.631869	0.0617708	-1.79801	-0.956176
TRCN0000001011	PLD1	-1.23645	-0.610091	-0.784352	-0.325435
TRCN0000001012	MAPK9	0.989714	0.271452	1.55409	0.226356
TRCN0000001013	MAPK9	0.815298	0.0376309	0.750896	-0.507243
TRCN0000001014	MAPK9	0.761729	0.905832	-0.483001	0.644948
TRCN0000001015	MAPK9	-0.179877	-2.09908	0.852453	-0.383454
TRCN0000001016	MAPK9	0.20128	-1.0468	0.661498	0.00467585
TRCN0000001017	MAPK10	-0.21243	-1.02769	0.611402	-0.0954652
TRCN0000001018	MAPK10	1.04667	0.502014	-1.4037	1.65614
TRCN0000001019	MAPK10	-0.132129	1.38038	1.47382	2.35352
TRCN0000001020	MAPK10	*	-0.915021	2.73893	-0.150756
TRCN0000001021	MAPK10	-0.231864	1.6675	1.25975	0.354298
TRCN0000001022	HSPA5	*	1.05866	-0.133473	-0.441192
TRCN0000001023	HSPA5	-0.20588	-1.51054	-0.249229	-0.350544
TRCN0000001024	HSPA5	0.555783	-1.23791	0.387742	1.68427
TRCN0000001025	HSPCA	-1.9424	-0.254758	0.686061	-2.27242
TRCN0000001026	HSPCA	-0.465416	-0.16161	-0.120445	-1.14006
TRCN0000001027	HSPCA	0.294973	0.455871	-1.17176	0.104548
TRCN0000001028	HSPCA	*	-2.66145	-0.116043	-1.68779
TRCN0000001029	MAPK8IP1	-0.180247	0.0426237	0.884068	-1.04354
TRCN0000001030	MAPK8IP1	-0.747727	0.416518	0.0266018	0.217362
TRCN0000001031	MAPK8IP1	0.455662	-0.0166303	0.457124	0.414202
TRCN0000001032	MAPK8IP1	0.112408	-0.765083	-0.809741	-0.709653
TRCN0000001033	PIN1	-0.814704	0.00559651	-0.660211	0.196746
TRCN0000001034	PIN1	0.757756	0.0123499	-0.362562	1.4423
TRCN0000001035	PIN1	0.636557	0.731592	0.315017	-0.165527
TRCN0000001036	PIN1	0.211332	0.146059	-2.02811	0.245458
TRCN0000001037	AXL	-1.69394	-0.239721	0.116848	-0.143882
TRCN0000001038	AXL	-0.8172	-0.378157	1.12918	0.0631138
TRCN0000001039	AXL	1.31618	2.92951	0.566769	1.46784
TRCN0000001040	AXL	0.120764	0.111043	-0.0619852	-0.129989
TRCN0000001041	AXL	-1.42126	-0.430321	-0.0722127	-0.883598
TRCN0000001042	EGLN1	0.420405	0.394015	0.193769	0.817513
TRCN0000001043	EGLN1	-0.448193	-0.0128264	0.491512	0.206025
TRCN0000001044	EGLN1	0.248159	-0.122266	-0.219327	-0.42693
TRCN0000001045	EGLN1	1.16339	0.138968	-0.356634	0.0434784
TRCN0000001046	EGLN3	0.00325084	-1.06978	0.493544	1.05376
TRCN0000001047	EGLN3	-0.160253	-0.0929848	0.363379	0.807498
TRCN0000001048	EGLN3	0.968647	0.225782	-0.865626	0.99053
TRCN0000001049	EGLN3	1.90016	1.12632	1.08075	0.845236
TRCN0000001050	EGLN3	*	-1.39784	0.284427	0.217926
TRCN0000001051	BCL2L11	0.303263	-0.865563	0.171316	0.672104
TRCN0000001052	BCL2L11	1.71452	1.46571	-0.289435	1.00868
TRCN0000001053	BCL2L11	1.36212	1.58739	0.397223	2.36323
TRCN0000001054	BCL2L11	-0.152352	2.02119	0.858127	1.79906
TRCN0000001055	MAPK8	-1.03423	-1.12534	1.85198	-0.412609
TRCN0000001056	MAPK8	-0.308141	1.40982	1.40984	0.243797
TRCN0000001057	MAPK8	-1.72013	-0.77591	0.371716	0.0739444
TRCN0000001058	HNRPA2B1	*	1.47031	0.0741013	0.488536
TRCN0000001059	HNRPA2B1	1.89382	0.753853	0.986465	-1.10287
TRCN0000001060	HNRPA2B1	*	-0.0738381	0.695405	-0.347531
TRCN0000001061	HNRPA2B1	0.46836	1.2512	-1.14991	0.466377
TRCN0000001062	PTBP1	-0.0101649	0.0275843	1.27121	0.397837
TRCN0000001063	PTBP1	1.58762	1.60955	1.035	1.03609
TRCN0000001064	RAF1	-0.875686	1.23521	1.74975	0.116217
TRCN0000001065	RAF1	-2.06894	-2.34724	-0.545132	-0.714572
TRCN0000001066	RAF1	*	0.705453	-0.00306605	-0.462518
TRCN0000001067	RAF1	*	0.328132	0.91396	-0.522115
TRCN0000001068	RAF1	-1.64456	-0.668037	-0.426576	-0.762432
TRCN0000001069	SF1	0.332561	-0.544047	-0.0892438	0.0426771
TRCN0000001070	SF1	1.58627	0.354716	-0.539954	0.476657
TRCN0000001071	SF1	-0.195335	0.204928	0.543421	0.810524
TRCN0000001072	SF1	0.271558	-0.331819	1.75975	0.564241
TRCN0000001073	SF1	0.220299	-0.170754	2.07144	1.36428
TRCN0000001074	WTAP	-1.07929	-1.40344	1.56267	0.334773
TRCN0000001075	WTAP	0.520836	1.09344	-0.237287	0.208009
TRCN0000001076	WTAP	-0.574162	0.0792146	1.44198	-1.42876
TRCN0000001077	WTAP	-1.21017	-0.929467	-0.379546	-0.50173
TRCN0000001078	WTAP	-0.484003	-0.741373	0.209146	0.645814
TRCN0000001079	MAP2K7	-1.31564	-0.197322	2.02703	1.22764
TRCN0000001080	MAP2K7	0.249474	0.8051	-0.000486973	-0.387798
TRCN0000001330	CDC42BPA	-1.16904	-0.697494	-1.36648	-1.54331
TRCN0000001331	CDC42BPA	-0.479633	0.580656	-0.832347	0.837015
TRCN0000001332	CDC42BPA	1.37873	1.75697	0.235489	2.04603
TRCN0000001333	CDC42BPA	0.590232	2.12947	0.0781632	-0.476294
TRCN0000001334	CDC42BPA	-0.561925	-1.28148	0.181051	0.800644
TRCN0000001335	ZCWCC3	0.594899	-0.028866	0.0905146	0.281093
TRCN0000001336	ZCWCC3	1.00686	1.55875	0.429255	0.625063
TRCN0000001337	ZCWCC3	-0.221813	-0.0238917	-0.619896	0.479259
TRCN0000001338	ZCWCC3	0.543795	-0.81951	-0.0567618	-0.101324
TRCN0000001339	ZCWCC3	-0.161307	-0.096561	*	-1.21706
TRCN0000001340	FLJ20241	-1.57034	0.277584	0.263936	0.353726
TRCN0000001341	FLJ20241	-1.87832	-0.946541	-0.700222	-0.553007
TRCN0000001342	FLJ20241	-0.0447574	-0.405609	0.0979334	1.11118
TRCN0000001343	FLJ20241	0.346781	-1.74926	-0.761168	-1.43446
TRCN0000001344	FLJ20241	0.642604	0.183567	-0.756808	-0.188867
TRCN0000001345	EPHA8	*	0.728229	-1.23728	-0.210807
TRCN0000001346	EPHA8	0.408627	-0.882074	0.128954	0.0741502
TRCN0000001347	EPHA8	0.634716	0.431247	0.471567	1.0471
TRCN0000001348	EPHA8	0.501248	0.0702902	-1.3774	0.11826
TRCN0000001349	EPHA8	0.137496	0.0105202	0.647816	1.03076
TRCN0000001350	CLK4	-0.669692	0.404647	*	*
TRCN0000001351	CLK4	0.0952982	1.2182	-0.246889	1.98014
TRCN0000001352	CLK4	-0.735098	-0.625408	-2.05777	0.120706
TRCN0000001353	CLK4	-0.823833	0.696068	-0.0141746	-0.159879
TRCN0000001354	MAPK7	0.570014	3.81874	-0.455532	0.0418403
TRCN0000001355	MAPK7	0.550797	1.90681	-0.484934	0.59411
TRCN0000001356	MAPK7	0.979325	1.26571	0.190665	0.786292
TRCN0000001357	DGKH	0.207218	-0.643477	0.694505	-0.156316
TRCN0000001358	DGKH	-0.0713998	1.39292	-1.17555	-0.5027
TRCN0000001359	DGKH	0.136464	1.54217	-0.184765	-0.0354081
TRCN0000001360	DGKH	-1.93888	-3.03396	-0.37821	-2.48911
TRCN0000001361	DGKH	-2.16115	0.162965	-0.253015	-1.14419
TRCN0000001362	SNF1LK	-1.23676	-0.202707	-0.0580481	-2.29379
TRCN0000001363	SNF1LK	-2.2491	-1.70446	-1.20214	-0.00576509
TRCN0000001364	SNF1LK	0.340148	-0.554033	-0.317861	-1.18004
TRCN0000001365	SNF1LK	0.497637	0.45753	0.00800807	0.225379
TRCN0000001366	SNF1LK	*	-0.676968	-0.681324	-0.606719
TRCN0000001367	GRK6	-0.798046	-0.201661	-0.32076	-0.775129
TRCN0000001368	GRK6	0.268107	1.93266	-0.992309	-0.0949465
TRCN0000001369	GRK6	1.4902	-0.235473	-1.48437	-0.532618
TRCN0000001370	PRKACA	-1.33655	-1.01273	-0.793815	-1.30239
TRCN0000001371	PRKACA	-1.79539	-1.23485	0.163665	-1.10155
TRCN0000001372	PRKACA	1.3031	1.77803	0.110589	0.746636
TRCN0000001373	PRKACA	-1.75387	0.107652	-1.87939	-2.7358
TRCN0000001374	MAPK4	0.185688	-1.07098	1.36161	-0.928167
TRCN0000001375	MAPK4	1.11125	0.29359	-0.536976	0.40868
TRCN0000001376	MAPK4	-0.494273	-1.87035	-2.43454	0.0911304
TRCN0000001377	MAPK4	0.478539	-1.50153	-0.575742	0.452525
TRCN0000001378	MAPK4	-1.66895	1.05109	-1.48995	-0.55421
TRCN0000001379	PRKR	0.280131	0.456262	-0.31555	0.898382
TRCN0000001380	PRKR	-0.459815	-1.92172	0.51303	-0.0806969
TRCN0000001381	PRKR	-1.35594	-0.735849	0.744046	-1.38064
TRCN0000001382	PRKR	-1.31607	-1.73193	-0.274797	-0.240139
TRCN0000001383	PRKR	1.51399	0.463799	-1.06584	1.14009
TRCN0000001384	RPS6KA1	0.707014	-0.640816	0.265883	0.0606664
TRCN0000001385	RPS6KA1	-0.199299	-0.215233	-1.37135	-0.649163
TRCN0000001386	RPS6KA1	*	-0.452748	-1.06914	-0.839405
TRCN0000001387	RPS6KA1	*	-0.0477672	0.553429	-0.17704
TRCN0000001388	RPS6KA1	0.726552	0.905341	-2.14056	0.467885
TRCN0000001389	MAP2K4	0.33322	1.02323	-0.0317077	0.165385
TRCN0000001390	MAP2K4	-0.608158	1.01701	-0.452231	-0.485911
TRCN0000001391	MAP2K4	0.284151	-0.180424	-0.545289	-0.141113
TRCN0000001392	MAP2K4	-0.726886	0.195426	-1.18641	-1.63554
TRCN0000001393	MAP2K4	0.18462	0.194173	0.187297	0.450643
TRCN0000001394	RPS6KA3	*	*	*	*
TRCN0000001395	RPS6KA3	0.91952	-0.377421	0.742956	-0.0318542
TRCN0000001396	RPS6KA3	-0.608515	-1.42895	-0.308037	0.778443
TRCN0000001397	RPS6KA3	-0.279732	0.0928585	0.00478747	-0.436755
TRCN0000001398	RPS6KA3	0.705487	0.0758066	0.727181	-0.176105
TRCN0000001399	EIF2AK3	-0.160781	1.18291	0.0413586	-0.673501
TRCN0000001400	EIF2AK3	-1.94093	-1.17131	-0.450866	0.17062
TRCN0000001401	EIF2AK3	-1.11283	-1.25336	0.0578761	0.25509
TRCN0000001402	EIF2AK3	-2.65148	-1.12863	-0.53669	-1.34523
TRCN0000001403	EIF2AK3	0.246479	-1.29151	-0.634721	-0.159195
TRCN0000001404	RASAL2	0.380772	0.657874	-0.537204	0.699935
TRCN0000001405	RASAL2	0.88412	-0.318538	0.234859	0.502763
TRCN0000001406	RASAL2	-0.770997	-0.666917	0.152416	-2.08054
TRCN0000001407	ERBB4	2.43208	0.594574	-0.758292	0.500603
TRCN0000001408	ERBB4	1.21516	0.87287	0.201557	1.71111
TRCN0000001409	ERBB4	1.48713	1.89676	0.420275	2.19882
TRCN0000001410	ERBB4	-0.945613	2.40339	-0.150296	0.298942
TRCN0000001411	ERBB4	-0.719227	0.101507	-0.626798	-0.802831
TRCN0000001412	PRKD3	-0.203848	0.937754	-0.454042	-0.809314
TRCN0000001413	PRKD3	-0.152378	1.6578	0.459412	-0.390283
TRCN0000001414	PRKD3	0.57557	-0.448078	-1.11242	0.00182045
TRCN0000001415	PRKD3	*	-4.42019	*	0.400583
TRCN0000001416	PRKD3	-0.379504	1.05486	0.162691	-0.510472
TRCN0000001417	DDR2	1.50226	0.592087	1.81398	2.61615
TRCN0000001418	DDR2	0.755365	-0.458025	-0.341599	0.76849
TRCN0000001419	DDR2	-0.155725	0.984325	-0.416839	-1.26075
TRCN0000001420	DDR2	*	-3.64951	*	-0.00795901
TRCN0000001421	DDR2	-2.18533	-2.98734	-0.47791	-2.83622
TRCN0000001422	PDGFRA	-0.150686	0.832629	-0.0351057	0.15167
TRCN0000001423	PDGFRA	-1.30347	-0.561341	-0.942642	-2.16529
TRCN0000001424	PDGFRA	-0.427476	-0.00723436	0.757493	0.232262
TRCN0000001425	PDGFRA	-0.521438	1.089	1.27763	-0.298688
TRCN0000001426	PDGFRA	-0.696356	0.315599	-1.02337	-1.60192
TRCN0000001427	TRAD	-0.416613	-1.16428	0.216015	0.352052
TRCN0000001428	TRAD	0.615314	-2.13504	*	-0.809098
TRCN0000001429	TRAD	-1.65162	-1.53798	0.0197944	-3.90296
TRCN0000001430	TRAD	0.0881295	0.247777	0.274239	-1.07497
TRCN0000001431	TRAD	0.925299	0.290279	-0.204674	1.2359
TRCN0000001432	TESK2	-0.513955	0.235795	0.0665111	-1.68455
TRCN0000001433	TESK2	1.77127	-0.28847	0.258737	0.063205
TRCN0000001434	TESK2	-0.0214649	-0.0820647	-0.626588	-0.0350187
TRCN0000001435	TESK2	0.0611564	0.0142426	-0.300125	2.64021
TRCN0000001436	TESK2	0.461544	0.492388	0.115161	0.82771
TRCN0000001437	NRBP	1.32955	-0.0752825	-0.134925	0.0690423
TRCN0000001438	NRBP	-0.823885	0.518613	-0.659661	0.0243319
TRCN0000001439	NRBP	-0.542457	-0.161869	-1.17464	-0.376811
TRCN0000001440	NRBP	-0.739837	-2.61929	-0.637764	-0.453123
TRCN0000001441	NRBP	0.480345	0.0287114	-1.14925	-0.0740745
TRCN0000001442	NM_016151	0.676352	0.667822	-0.207372	-0.414252
TRCN0000001443	NM_016151	-0.1461	-0.255463	-1.21179	-1.84676
TRCN0000001444	NM_016151	0.919288	2.18591	-0.654338	0.231491
TRCN0000001445	NM_016151	-1.6297	-1.51424	0.479822	-0.21201
TRCN0000001446	NM_016151	*	-4.18711	*	*
TRCN0000001447	LOC51760	0.198826	-0.802788	-0.811073	0.120647
TRCN0000001448	LOC51760	0.495921	-0.274001	1.03561	3.33693
TRCN0000001449	LOC51760	1.88229	0.742652	1.0932	1.49349
TRCN0000001450	LOC51760	0.72238	-0.402411	-0.850834	0.232013
TRCN0000001451	LOC51760	1.21469	0.0203466	-0.211304	0.440974
TRCN0000001452	CAMK1G	1.45329	0.0298417	-0.69518	0.341375
TRCN0000001453	CAMK1G	-0.379224	-0.736774	0.229175	1.48219
TRCN0000001454	CAMK1G	-1.51732	-0.795779	1.5387	-2.27736
TRCN0000001455	CAMK1G	-0.0745206	0.324642	-0.547588	-1.54588
TRCN0000001456	CAMK1G	-0.132933	0.067596	-0.119934	-0.723164
TRCN0000001457	DAB2IP	0.924666	1.12766	0.543279	1.87071
TRCN0000001458	DAB2IP	*	-2.6376	*	*
TRCN0000001459	DAB2IP	*	-3.56134	*	0.000536856
TRCN0000001460	DAB2IP	-1.29219	0.125245	-0.727065	-2.0213
TRCN0000001461	DAB2IP	-0.859705	-0.0445365	1.59353	-0.685173
TRCN0000001462	SYTL5	-0.502242	-0.916503	-0.241149	-1.33623
TRCN0000001463	SYTL5	-0.225521	0.821552	1.82372	0.246308
TRCN0000001464	SYTL5	0.303217	0.698794	-0.286663	-0.781542
TRCN0000001465	SYTL5	2.14011	0.296156	0.961794	-0.685015
TRCN0000001466	MAP2K5	-0.980594	-0.352223	-0.186028	1.08341
TRCN0000001467	MAP2K5	-1.00441	0.186511	-0.664698	-1.77929
TRCN0000001468	MAP2K5	-0.440934	-2.54062	-0.470854	-0.34178
TRCN0000001469	MAP2K5	-0.0168628	0.78018	-1.37827	-0.631155
TRCN0000001470	MAP2K5	1.32728	0.20731	2.2148	2.43644
TRCN0000001471	NEK3	-0.993597	-0.00180859	0.290025	-1.72093
TRCN0000001472	NEK3	-1.05059	-0.406707	1.7431	-0.166179
TRCN0000001473	NEK3	0.684526	-0.326903	0.569644	0.0471468
TRCN0000001474	NEK3	0.834016	0.374378	-0.363286	*
TRCN0000001475	NEK3	-1.20987	-0.809796	0.694341	0.0350688
TRCN0000001476	PDPK1	-0.22982	-0.0354936	-1.22916	-0.0545515
TRCN0000001477	PDPK1	-1.02893	-1.25561	-0.349154	-0.743152
TRCN0000001478	PDPK1	0.409499	0.190354	0.183744	0.428094
TRCN0000001479	PDPK1	-0.637768	-0.124567	0.400475	1.27962
TRCN0000001480	PDPK1	-2.14163	-1.22758	-0.457437	-0.860309
TRCN0000001481	PKN1	1.11919	0.451017	-1.09879	1.99386
TRCN0000001482	PKN1	-0.0177111	-1.01891	-0.802039	-0.748109
TRCN0000001483	PKN1	0.968942	0.00180859	-0.467298	1.23212
TRCN0000001484	PKN1	1.36105	1.66594	-0.904084	2.23508
TRCN0000001485	PKN1	-1.0587	0.121175	0.0769457	0.326612
TRCN0000001486	GRK1	-1.19939	-0.240995	-0.203548	-0.149911
TRCN0000001487	GRK1	1.33485	-0.0287114	*	*
TRCN0000001488	GRK1	0.371339	2.589	1.0079	1.93679
TRCN0000001489	GRK1	-1.25133	2.25169	1.67356	-0.897417
TRCN0000001490	ROR2	-0.345586	0.485941	-2.2178	-1.11632
TRCN0000001491	ROR2	-0.505024	-1.02561	-0.792694	-0.446037
TRCN0000001492	ROR2	-0.141012	-0.365453	0.957316	-0.661605
TRCN0000001493	ROR2	0.819466	0.933874	0.152009	0.646138
TRCN0000001494	RPS6KA5	0.851085	0.820949	0.408985	-0.560996
TRCN0000001495	RPS6KA5	-0.549629	-1.09047	0.0973343	0.10425
TRCN0000001496	RPS6KA5	1.37728	-0.216245	0.396185	*
TRCN0000001497	RPS6KA5	-0.286801	-0.0361941	1.28761	1.01939
TRCN0000001498	RPS6KA5	-1.62105	0.127555	0.393847	0.0573385
TRCN0000001499	ABL1	-1.47679	1.90363	-0.0362705	-0.262697
TRCN0000001500	ABL1	0.883847	1.27694	-1.29437	-0.606691
TRCN0000001501	ABL1	-0.160253	-0.150546	-0.574663	-0.348957
TRCN0000001502	ABL1	-0.712591	-1.14722	-0.242706	0.240249
TRCN0000001503	PLCL1	-0.445165	-1.89419	-0.655018	-1.18856
TRCN0000001504	PLCL1	-1.63933	-1.04438	2.01726	0.455324
TRCN0000001505	PLCL1	0.00138849	-0.967889	0.606395	-0.177448
TRCN0000001506	PLCL1	-1.10413	-1.22553	*	*
TRCN0000001507	PRKG2	-0.0592892	0.897657	-0.109726	2.81082
TRCN0000001508	PRKG2	1.27588	0.452472	0.0803718	0.383952
TRCN0000001509	PRKG2	-2.47751	-0.666047	-1.85375	-1.25716
TRCN0000001510	PRKG2	-0.884634	0.280404	-0.0523073	0.435883
TRCN0000001511	PRKG2	0.0992939	-0.612955	-0.745386	-0.586949
TRCN0000001512	WWP2	-0.114945	0.0730662	0.515409	1.34774
TRCN0000001513	WWP2	-1.38934	-1.71844	0.370277	-0.576403
TRCN0000001514	WWP2	2.26514	2.26991	-0.363326	1.73735
TRCN0000001515	WWP2	0.646211	0.102022	-0.233973	-0.622076
TRCN0000001516	WWP2	-0.802575	-0.134525	1.406	-1.12607
TRCN0000001517	SGKL	0.393966	1.57089	1.80535	1.05652
TRCN0000001518	SGKL	-1.59633	0.239479	-0.712302	0.629078
TRCN0000001519	SGKL	0.176795	0.62686	-0.562664	-0.428035
TRCN0000001520	SGKL	1.19087	0.187864	-1.16101	-0.129763
TRCN0000001521	SGKL	-1.79203	-1.14944	0.766	0.455084
TRCN0000001522	FER1L3	-0.535106	-1.09126	-0.27889	1.12187
TRCN0000001523	HECW1	0.762004	0.278942	0.623368	0.817118
TRCN0000001524	HECW1	-0.482492	0.0716032	-0.0118563	1.01316
TRCN0000001525	TAOK3	-0.0794494	-1.60382	0.656418	-0.427905
TRCN0000001526	TAOK3	-0.60044	-0.404009	-0.961325	-0.38085
TRCN0000001527	TAOK3	1.77521	0.602728	-2.03609	0
TRCN0000001528	TAOK3	0.0805115	0.314247	-1.07369	1.8552
TRCN0000001529	TAOK3	0.660227	0.737947	-1.98636	0.982131
TRCN0000001530	PRKWNK3	0.0817389	0.0851637	*	*
TRCN0000001531	PRKWNK3	-1.48699	-0.305175	0.241926	-0.519389
TRCN0000001532	PRKWNK3	-0.561228	0.0546689	*	0.499024
TRCN0000001533	PRKWNK3	-0.162397	-1.4815	-0.272797	-1.48298
TRCN0000001534	PRKWNK3	-2.14473	-2.00354	-0.966359	-0.362911
TRCN0000001535	TRIB1	-0.308499	-0.480631	1.72305	-0.820421
TRCN0000001536	TRIB1	-0.0204167	-1.85612	-0.319252	1.47623
TRCN0000001537	TRIB1	0.116161	1.1011	-1.4923	1.4512
TRCN0000001538	TRIB1	0.467381	-0.721276	-0.319619	0.170867
TRCN0000001539	TRIB1	-0.0305872	-0.0101627	-1.09909	-0.414368
TRCN0000001540	FLJ23356	-0.400181	0.273348	-1.34557	0.00898773
TRCN0000001541	FLJ23356	-0.176785	-1.02408	0.131076	-0.930817
TRCN0000001542	FLJ23356	0.119676	0.466946	-0.106515	0.945922
TRCN0000001543	FLJ23356	1.34562	0.826202	0.0595474	1.20152
TRCN0000001544	FLJ23356	-1.19784	-0.16923	-1.16812	-0.333836
TRCN0000001545	PLCZ1	0.885363	1.4298	-0.21709	*
TRCN0000001546	PLCZ1	1.13495	1.28121	-1.28647	1.94466
TRCN0000001547	PLCZ1	1.03879	-0.562487	-0.854235	0.807434
TRCN0000001548	PLCZ1	-0.0572907	0.763046	0.978676	-0.523973
TRCN0000001549	PLCZ1	-1.55834	1.78742	-1.57645	-0.739596
TRCN0000001550	CSNK1D	-0.0698399	0.182338	-0.717623	-0.670528
TRCN0000001551	CSNK1D	-0.556708	-0.0393859	0.272221	0.818382
TRCN0000001552	CSNK1D	0.184348	0.147498	-1.57717	-0.235357
TRCN0000001553	CSNK1D	0.108017	0.631152	*	0.868018
TRCN0000001554	MAP3K7	-0.90258	-0.496229	-0.813755	-0.00108614
TRCN0000001555	MAP3K7	0.846933	-0.357121	-0.127218	-0.685784
TRCN0000001556	MAP3K7	1.02112	-0.174974	-0.615834	-0.890973
TRCN0000001557	MAP3K7	-2.31852	-2.02453	-0.109031	0.629653
TRCN0000001558	MAP3K7	-0.308204	0.0762337	1.76702	1.12007
TRCN0000001559	SYT11	-0.125929	-1.48471	-0.334309	0.338999
TRCN0000001560	SYT11	-1.27481	0.199714	-0.26341	-0.855944
TRCN0000001561	SYT11	0.348935	-0.0212995	0.0309017	0.805848
TRCN0000001562	SYT11	0.515566	-0.948174	-1.04009	1.33583
TRCN0000001563	SYT11	-1.69004	-0.381748	-1.38136	-0.155211
TRCN0000001564	MARK3	-0.886743	-0.125019	-0.817244	-0.826055
TRCN0000001565	MARK3	1.12013	-0.0727957	0.446975	-0.604294
TRCN0000001566	MARK3	*	-3.00429	*	-1.39022
TRCN0000001567	MARK3	-1.11911	-0.199397	0.0138084	-0.975663
TRCN0000001568	MAPK6	0.440585	0.741069	0.169228	0.185295
TRCN0000001569	MAPK6	-1.07953	0.696081	0.00385034	0.188597
TRCN0000001570	MAPK6	0.251329	-0.306556	0.589319	1.00378
TRCN0000001571	MAPK6	-0.114243	0.0578749	0.085103	-1.00625
TRCN0000001572	RYK	-0.648629	1.93971	0.442462	-0.22859
TRCN0000001573	RYK	0.384342	-1.82668	0.785301	1.3365
TRCN0000001574	RYK	1.65803	-0.00293896	-0.749235	0.851532
TRCN0000001575	RYK	0.267649	-0.768198	-0.976942	-1.15853
TRCN0000001576	RYK	0.511035	1.85087	0.84157	-1.24181
TRCN0000001577	TXK	*	-3.59841	*	*
TRCN0000001578	TXK	-0.0714282	0.284401	0.564993	-0.875795
TRCN0000001579	TXK	-0.435314	0.912207	-0.525673	0.634947
TRCN0000001580	TXK	-0.327331	-0.75599	0.71763	-1.13306
TRCN0000001581	MARK2	0.0967908	1.81017	0.565568	0.761255
TRCN0000001582	MARK2	1.6723	1.33022	0.334329	1.16756
TRCN0000001583	MARK2	1.25324	-0.00723436	-0.259433	0.203439
TRCN0000001584	MARK2	-0.269872	0.111228	-0.768193	-0.442531
TRCN0000001585	MARK2	0.587986	1.32863	-0.321394	0.815635
TRCN0000001586	OXSR1	2.02739	1.15298	0.150349	0.22644
TRCN0000001587	OXSR1	-0.336581	-0.478146	-0.389883	0.853501
TRCN0000001588	OXSR1	-0.594104	0.898191	0.508697	-0.232247
TRCN0000001589	OXSR1	0.511007	-0.0334589	0.332497	0.0969051
TRCN0000001590	CSF1R	-1.31167	0.138583	0.732105	-1.37963
TRCN0000001591	CSF1R	0.438467	2.15267	0.39384	0.729233
TRCN0000001592	CSF1R	-0.876595	0.356518	0.412698	0.124242
TRCN0000001593	FGR	-0.9475	-2.10927	-0.581182	-1.21382
TRCN0000001594	FGR	-0.386378	1.23504	-0.404894	0.526975
TRCN0000001595	FGR	1.27002	-0.0149209	0.174096	2.02948
TRCN0000001596	FGR	-0.20413	1.21153	1.16489	2.04932
TRCN0000001597	FGR	*	-3.55772	*	*
TRCN0000001598	LCK	0.0649749	-0.959004	2.56673	0.39656
TRCN0000001599	LCK	1.8306	1.26918	1.71481	1.22971
TRCN0000001600	LCK	0.986697	0.254107	-0.339958	1.04905
TRCN0000001601	LCK	-1.74887	-1.87483	1.08278	-0.397849
TRCN0000001602	TIE1	-1.40532	-0.607686	0.0300155	-3.11319
TRCN0000001603	TIE1	0.625058	0.000904295	0.0577695	0.548385
TRCN0000001604	TIE1	0.267922	0.647475	0.286013	1.5096
TRCN0000001605	TIE1	0.551282	0.00293896	0.973478	-0.0454191
TRCN0000001606	TIE1	-0.406738	0.221552	-0.624079	0.778324
TRCN0000001607	YES1	1.19526	-1.90874	*	1.59129
TRCN0000001608	YES1	-0.00171506	0.415297	0.217698	-1.03922
TRCN0000001609	YES1	0.100357	0.0334589	0.40787	2.93523
TRCN0000001610	YES1	*	-2.25622	*	1.00778
TRCN0000001611	YES1	-0.841966	1.3847	0.0949897	-0.231628
TRCN0000001612	AKT3	-0.148784	-0.0447626	0.0176374	-1.78388
TRCN0000001613	AKT3	*	-2.24604	*	-0.264705
TRCN0000001614	AKT3	-0.188083	1.38312	0.018907	-0.44814
TRCN0000001615	AKT3	*	-3.41597	*	*
TRCN0000001616	AKT3	0.883481	0.540316	0.691883	0
TRCN0000001617	PTK2	-1.21983	-0.905425	*	-2.7745
TRCN0000001618	PTK2	0.408254	-0.379352	0.0629049	-0.259427
TRCN0000001619	PTK2	0.100802	-0.248907	-0.412023	0.299508
TRCN0000001620	PTK2	0.00537033	0.982742	0.140752	0.332353
TRCN0000001621	PTK2	1.21276	1.12901	-0.925696	-0.0125938
TRCN0000001622	STK4	0.275751	0.0691785	-1.04888	-0.417862
TRCN0000001623	STK4	0.784988	-0.138583	0.303057	0.258868
TRCN0000001624	STK4	-0.767917	-0.616729	0.105064	-0.175984
TRCN0000001625	STK4	0.784732	-0.709193	*	*
TRCN0000001626	STK4	1.53003	1.5165	0.795468	1.38741
TRCN0000001627	PIM2	0.0144455	0.193519	0.567441	-0.56387
TRCN0000001628	PIM2	-0.239001	0.32645	0.302015	0.187371
TRCN0000001629	PIM2	0.119844	0.324416	0.0940736	-0.532927
TRCN0000001630	PIM2	0.13341	0.0149209	1.19079	0.572524
TRCN0000001631	PIM2	-1.12771	1.42946	0.119394	-0.107298
TRCN0000001632	MAP4K1	0.177773	1.52894	0.167837	0.00694829
TRCN0000001633	MAP4K1	1.14912	-0.126149	-0.035381	1.27311
TRCN0000001634	MAP4K1	-0.435678	0.0076865	0.153523	-0.241633
TRCN0000001635	MAP4K1	-0.201425	-0.145818	-0.0787851	-0.321514
TRCN0000001636	MAP4K1	0.0278421	0.341823	0.817936	-0.00706273
TRCN0000001637	RASA3	-0.254892	0.419367	0.0237331	0.557956
TRCN0000001638	RASA3	-0.144411	0.897965	1.1674	0.925921
TRCN0000001639	RASA3	0.261778	0.587792	0.355818	-1.09988
TRCN0000001640	RASA3	*	-3.21838	*	*
TRCN0000001641	RASA3	-0.365872	0.439713	3.43398	2.32287
TRCN0000001642	MELK	0.263061	1.09239	-0.0693038	-0.512455
TRCN0000001643	MELK	-0.425206	0.21364	0.495155	0
TRCN0000001644	MELK	-1.83261	0.049058	1.13322	-0.775069
TRCN0000001645	MELK	-1.45523	2.24989	-1.13764	-0.474545
TRCN0000001646	MELK	0.326606	3.22291	0.498027	-0.257213
TRCN0000001647	GPR109A	0.374087	0.332112	-0.439073	-0.0880062
TRCN0000001648	GPR109A	0.122231	-0.383922	-0.536044	1.46639
TRCN0000001649	GPR109A	1.98609	0.837865	-0.674114	0.0750992
TRCN0000001650	GPR109A	-0.834001	-1.09564	-0.0955834	-0.0413702
TRCN0000001651	Gpr109b	0.375341	0.557513	0.725564	1.68104
TRCN0000001652	Gpr109b	-0.903366	0.0148178	0.233789	-1.1479
TRCN0000001653	Gpr109b	-0.419177	-1.14147	-0.26158	1.6986
TRCN0000001654	Gpr109b	-1.38869	-2.26973	0.362609	-0.815806
TRCN0000001655	Gpr109b	-0.880179	0.0211196	0.941516	-0.124897
TRCN0000001656	Pparg	-0.745356	-2.35781	0.0739466	-0.776871
TRCN0000001657	Pparg	-0.256264	-2.08878	-1.90062	0.655747
TRCN0000001658	Pparg	0.712746	1.82305	0.929101	0.317357
TRCN0000001659	Pparg	-0.121432	-2.08762	2.13816	-0.192151
TRCN0000001660	Pparg	-1.04651	-1.133	2.44772	-0.0407895
TRCN0000001661	PPARD	1.0292	-0.129519	0.243362	0.867147
TRCN0000001662	PPARD	-0.826725	-1.62636	-0.506759	0.0746995
TRCN0000001663	PPARD	-0.561626	-0.361576	0.778265	-0.393436
TRCN0000001664	PPARD	0.451312	-0.121031	0.623079	-0.105335
TRCN0000001665	PPARA	0.186614	*	*	-0.118074
TRCN0000001666	PPARA	-1.00616	0.0196598	1.87193	0.961088
TRCN0000001667	PPARA	0.237407	1.49305	-0.821626	-0.251261
TRCN0000001668	PPARA	0.0676425	-1.49977	-1.58039	-1.15433
TRCN0000001669	PPARA	-0.402407	0.0797506	0.0788198	0.262169
TRCN0000001670	PPARG	-0.437558	-1.70913	0.885194	-0.470061
TRCN0000001671	PPARG	-0.138861	-0.496869	-1.17638	-2.57915
TRCN0000001672	PPARG	-0.765177	-0.449864	-1.82157	-0.339495
TRCN0000001673	PPARG	0.424672	-3.06831	0.72651	-1.45768
TRCN0000001674	PPARG	1.3176	1.16575	-0.311536	1.88817
TRCN0000001675	CCR2	2.11812	-0.22893	-0.457994	1.56971
TRCN0000001676	CCR2	1.35374	0.966843	0.289364	-0.187336
TRCN0000001677	CCR2	1.36568	-0.503367	-0.998259	1.46704
TRCN0000001678	CCR2	-0.524386	-0.384989	0.160946	-0.917953
TRCN0000001679	CCR2	0.888683	0.851698	-0.674431	1.49443
TRCN0000001680	Ccr2	-0.334313	0.52906	0.636151	-0.411643
TRCN0000001681	Ccr2	0.639375	*	*	-1.12403
TRCN0000001682	Ccr2	1.79017	1.38767	*	1.32111
TRCN0000001683	Ccr2	0.0188603	0.168376	-0.893466	-0.0849469
TRCN0000001684	Ccr2	1.04447	0.998288	0.344462	-0.591616
TRCN0000001685	KDR	1.02953	0.532481	0.578996	-1.12835
TRCN0000001686	KDR	-1.37295	-1.44424	0.752413	-0.17789
TRCN0000001687	KDR	-0.295798	-0.791623	-0.22973	-0.137787
TRCN0000001688	KDR	-2.28502	-2.96215	-1.20304	-2.62539
TRCN0000001689	KDR	-1.32067	-0.889923	1.2063	-1.29148
TRCN0000001690	PRKCA	1.38601	1.68521	*	1.83061
TRCN0000001691	PRKCA	0.360431	0.256848	0.833359	-1.09915
TRCN0000001692	PRKCA	-1.25152	-0.0632201	-0.309558	-1.20019
TRCN0000001693	PRKCA	-1.04639	-2.68364	-0.0066735	-1.29793
TRCN0000001694	PRKCA	0.0556176	-2.42932	0.574077	0.174554
TRCN0000001695	NEK4	-0.375193	0.855335	0.0147639	0.819685
TRCN0000001696	NEK4	0.76337	1.25333	-1.40959	-0.534609
TRCN0000001697	NEK4	1.96967	1.03092	-0.119547	0.287741
TRCN0000001698	NEK4	1.53137	0.885961	-0.44272	1.50091
TRCN0000001699	NEK4	0.224959	-0.213456	0.15185	-0.317774
TRCN0000001700	WEE1	-1.3619	-0.653121	1.11577	-1.0864
TRCN0000001701	WEE1	-0.485817	-1.63657	0.593266	-0.696206
TRCN0000001702	WEE1	0.59681	-1.23099	0.175426	1.73387
TRCN0000001703	WEE1	0.0367518	0.329162	0.00435852	0.227172
TRCN0000001704	WEE1	1.38292	*	*	2.00936
TRCN0000001705	MOS	0.797324	-0.173241	*	0.398737
TRCN0000001706	MOS	-0.231983	0.239288	1.03109	0.214033
TRCN0000001707	MOS	-0.603973	-0.157521	-0.533379	-0.0227288
TRCN0000001708	PSKH1	-0.0631435	-0.382306	1.17449	-0.238616
TRCN0000001709	PSKH1	0.587096	-0.420599	0.365336	-0.0238408
TRCN0000001710	PSKH1	-2.0587	-2.87374	0.195801	-2.52217
TRCN0000001711	PSKH1	-0.810366	-0.0419922	0.246409	0.188708
TRCN0000001712	PSKH1	-0.198015	*	*	-0.615312
TRCN0000001713	RAGE	2.28005	1.78279	1.07529	0.0423764
TRCN0000001714	RAGE	0.738482	0.402679	-0.651919	-0.267767
TRCN0000001715	RAGE	-0.89881	-0.44096	0.507188	-1.51495
TRCN0000001716	RAGE	0.379086	1.06993	-0.24117	-0.805367
TRCN0000001717	RAGE	0.304536	0.415185	-1.23781	-0.254258
TRCN0000001718	DAPK2	-0.0582502	0.491708	0.721944	0.413039
TRCN0000001719	DAPK2	-0.231342	-1.35294	-0.539851	-1.62047
TRCN0000001720	DAPK2	0.711702	1.21673	0.367248	-0.479906
TRCN0000001721	DAPK2	0.565406	0.276701	0.838096	1.03991
TRCN0000001722	DAPK2	-0.114869	0.155057	1.17087	0.669341
TRCN0000001723	NEK6	0.575336	1.96092	0.422012	0.891682
TRCN0000001724	NEK6	-1.16511	-0.358194	-0.422195	-0.418434
TRCN0000001725	NEK6	-0.323733	-0.614183	0.490442	0.115346
TRCN0000001726	NEK6	0.826211	0.317917	0.375285	1.6071
TRCN0000001727	NEK6	-1.50589	0.195597	-0.641461	-0.212626
TRCN0000001728	RIMS1	-0.87772	-0.667595	-0.0162661	-0.117748
TRCN0000001729	RIMS1	-2.23753	-1.73977	1.38916	0.256514
TRCN0000001730	RIMS1	-1.243	-0.215214	1.13232	0.42154
TRCN0000001731	RIMS1	-0.137642	0.424895	1.49693	0.626409
TRCN0000001732	RIMS1	1.05243	0.7256	-1.13653	0.165533
TRCN0000001733	MAST2	-0.539138	0.0449237	-1.04314	-3.17741
TRCN0000001734	MAST2	0.302014	-0.718048	-1.31677	-2.10577
TRCN0000001735	MAST2	0.0926064	0.079003	-0.172599	-0.847658
TRCN0000001736	MAST2	1.27391	0.725615	-0.413001	0.27664
TRCN0000001737	PLCL2	0.520665	0.785059	-0.163774	-0.300881
TRCN0000001738	PLCL2	0.469537	0.683724	-0.146293	0.480057
TRCN0000001739	PLCL2	-0.00725928	-0.295548	0.755161	-0.206094
TRCN0000001740	PLCL2	1.66751	2.09449	0.0930623	0.848165
TRCN0000001741	PLCL2	0.0956516	0.0191062	0.362485	-1.32689
TRCN0000001742	STYK1	0.214811	0.776113	0.520775	0.011714
TRCN0000001743	STYK1	0.81326	0.168398	*	0.244008
TRCN0000001744	STYK1	-0.350364	0.234937	-0.642732	-1.53503
TRCN0000001745	STYK1	-1.3941	0.563448	-1.31474	-0.939243
TRCN0000001746	STYK1	-0.853692	-1.03735	*	-1.25319
TRCN0000001747	PAK6	0.773095	-0.181865	-0.40841	0.897408
TRCN0000001748	PAK6	0.818489	0.670698	*	-1.18345
TRCN0000001749	PAK6	*	*	*	*
TRCN0000001750	PAK6	0.149938	1.68989	-0.853926	3.20526
TRCN0000001751	PAK6	-0.652601	0.78071	0.686443	*
TRCN0000001752	CAMK1D	-0.322463	0.182368	-0.30353	0.455366
TRCN0000001753	CAMK1D	0.938978	0.218706	0.895861	-1.33352
TRCN0000001754	CAMK1D	0.421095	1.02234	-0.993862	-0.0938182
TRCN0000001755	CAMK1D	0.157678	-1.71544	0.334213	0.517934
TRCN0000001756	CAMK1D	1.07955	1.02863	-1.32184	-0.178398
TRCN0000001757	SYT14L	-0.157223	0.037701	0.899788	-0.0631505
TRCN0000001758	SYT14L	-0.362768	-0.252652	-0.148228	-1.55787
TRCN0000001759	SYT14L	-0.790693	-0.572448	-0.495849	-1.42814
TRCN0000001760	SYT14L	3.17408	1.39797	-0.0722575	3.28012
TRCN0000001761	SYT14L	0.79821	0.204608	1.16763	2.62685
TRCN0000001762	RGS3	0.171385	0.978512	1.3495	0.0579804
TRCN0000001763	RGS3	-1.07694	-1.08722	-0.56238	-1.9405
TRCN0000001764	RGS3	*	-0.670537	-0.18275	1.28656
TRCN0000001765	RGS3	-0.00383085	0.369337	-0.755736	0.177716
TRCN0000001766	RGS3	0.107065	-0.259638	0.898508	1.57848
TRCN0000001767	EPHA6	-0.395581	-0.127326	-0.592924	-1.96545
TRCN0000001768	EPHA6	1.51604	1.40507	-0.479649	1.25507
TRCN0000001769	EPHA6	1.1079	-0.429158	0.0168929	0.350392
TRCN0000001770	EPHA6	1.64154	1.0104	0.438883	0.347692
TRCN0000001771	EPHA6	-0.617673	-1.17244	0.638625	1.65335
TRCN0000001772	EPHB4	0.789965	1.11961	1.40954	0.462314
TRCN0000001773	EPHB4	-0.557832	1.53978	-0.599157	-0.674307
TRCN0000001774	EPHB4	-1.63355	-0.835683	0.405203	-1.04823
TRCN0000001775	EPHB4	-1.39153	-1.25783	-0.861471	-0.75532
TRCN0000001776	LATS1	2.13391	*	*	-0.661183
TRCN0000001777	LATS1	-0.557183	-0.21896	-1.3615	0.184179
TRCN0000001778	LATS1	0.0702423	0.503557	0.35241	0.196955
TRCN0000001779	LATS1	-0.458484	0.287678	0.413812	-0.955639
TRCN0000001780	LATS1	0.904487	0.470859	0.173229	0.824696
TRCN0000001781	PRKX	-0.827372	-0.752588	0.974754	-1.71014
TRCN0000001782	PRKX	2.88213	0.525194	-0.99782	1.31276
TRCN0000001783	PRKX	-1.94198	-0.565378	-2.40842	-0.325976
TRCN0000001784	PRKX	0.332965	-0.844882	-0.653494	-0.919551
TRCN0000001785	MAK	1.50722	2.47635	-0.246771	1.79446
TRCN0000001786	MAK	-1.54708	-0.618136	-0.0594536	-0.869266
TRCN0000001787	MAK	-0.182215	-1.76373	0.122833	1.0012
TRCN0000001788	MAK	-0.271025	-0.0869671	0.646692	-1.92738
TRCN0000001789	MAK	-0.607555	0.940194	-0.746291	-1.55751
TRCN0000001790	PRKCQ	1.2887	0.904212	1.00902	1.16086
TRCN0000001791	PRKCQ	-1.52327	0.649979	-0.302264	-1.71186
TRCN0000001792	PRKCQ	-1.09906	-1.92954	-1.57502	-0.633843
TRCN0000001793	PRKCQ	0.474909	0.724143	-0.758105	0.364945
TRCN0000001794	PRKCQ	-1.04117	-0.649926	-1.15872	-0.910909
TRCN0000001795	CRK7	0.0606283	0.157282	-1.20917	0.31618
TRCN0000001796	CRK7	0.180512	-1.12718	0.00434869	-0.466067
TRCN0000001797	CRK7	1.25235	1.64486	0.0968695	0.390334
TRCN0000001798	CRK7	-1.38455	-2.72089	-0.196241	-0.850041
TRCN0000001799	CRK7	-0.116711	0.0293286	-0.603922	-2.0958
TRCN0000001800	PXK	0.39176	-0.109105	0.631307	1.94365
TRCN0000001801	PXK	0.676102	-0.0753001	-1.30446	0.789722
TRCN0000001802	PXK	0.0383603	-0.90601	-0.731623	1.14732
TRCN0000001803	PXK	-0.190313	-0.402182	0.496002	-1.13468
TRCN0000001804	PXK	0.72786	0.630758	-0.437709	0.742633
TRCN0000001805	TOPK	0.0833538	0.0941605	-0.751344	-0.826045
TRCN0000001806	TOPK	0.601127	-0.680937	0.165681	-0.638312
TRCN0000001807	TOPK	-0.745531	0.863261	-1.38195	-1.0848
TRCN0000001808	TOPK	-0.843102	-0.0460149	-0.82639	0.18043
TRCN0000001809	TOPK	-0.757947	0.579203	-0.632857	0.269038
TRCN0000001810	ACVR1B	0.0311653	-0.0549048	-0.202554	-1.1407
TRCN0000001811	ACVR1B	0.72177	0.982875	0.0361947	0.135075
TRCN0000001812	ACVR1B	-0.851118	0.351331	-0.309606	0.706494
TRCN0000001813	ACVR1B	-0.610817	-2.20471	0.903015	-0.314684
TRCN0000001814	ACVR1B	0.263243	0.259646	0.973805	*
TRCN0000001815	MGC4796	-0.094078	-1.35643	-0.0997211	2.11569
TRCN0000001816	MGC4796	-1.60837	0.0201287	0.00502662	-0.634449
TRCN0000001817	MGC4796	-1.88589	-0.710633	0.342876	0.351439
TRCN0000001818	MGC4796	-0.136598	0.0216147	-1.31748	0.25807
TRCN0000001819	MGC4796	-0.20933	-0.787933	-0.770068	-0.404923
TRCN0000001820	CDK10	-0.110922	0.44323	-0.90011	-0.823291
TRCN0000001821	CDK10	-0.00278759	0.133297	-0.414695	-0.925169
TRCN0000001822	CDK10	0.160913	-0.161293	0.541133	-0.14302
TRCN0000001823	CDK10	0.723982	0.824858	-1.69598	0.873016
TRCN0000001824	ACVR1C	*	*	*	-1.12793
TRCN0000001825	ACVR1C	-0.553583	-0.389006	-0.744633	-0.322842
TRCN0000001826	ACVR1C	*	*	*	0.125723
TRCN0000001827	ACVR1C	*	*	*	-1.61104
TRCN0000001828	ACVR1C	-3.0434	-0.704373	-0.475525	-0.097554
TRCN0000001829	MAP4K4	*	*	*	-0.138177
TRCN0000001830	MAP4K4	0.0238818	*	*	0.500604
TRCN0000001831	MAP4K4	-0.347182	0.572613	-0.77804	1.01841
TRCN0000001832	MAP4K4	*	*	*	0.728128
TRCN0000001833	MAP4K4	-0.505634	*	*	*
TRCN0000001835	CSNK1E	0.8151	0.382241	-0.437796	0.205882
TRCN0000001836	CSNK1E	*	*	*	-0.916373
TRCN0000001839	SYT2	*	*	*	-2.93589
TRCN0000001840	SYT2	*	*	*	0.0317823
TRCN0000001841	SYT2	0.787204	1.06567	-0.523643	-0.601547
TRCN0000001842	LOC91807	2.67355	1.26925	-1.31063	1.29433
TRCN0000001843	LOC91807	-0.595305	-0.516385	0.0874215	-0.496627
TRCN0000001844	LOC91807	0.662523	0.722481	-1.07001	0.779945
TRCN0000001845	LOC91807	*	*	*	0.0227288
TRCN0000001846	LOC91807	-0.399151	*	*	-0.243301
TRCN0000001847	PTPRU	*	*	*	0.302491
TRCN0000001848	PTPRU	*	*	*	-0.773876
TRCN0000001849	PTPRU	0.877305	0.570454	*	-0.885225
TRCN0000001850	PTPRU	-0.317822	-0.711775	-0.604169	-0.582733
TRCN0000001851	CTDSP2	1.13813	-0.289539	*	-0.353734
TRCN0000001852	CTDSP2	1.68415	1.35091	-0.727278	0.433083
TRCN0000001853	CTDSP2	-0.49812	-0.570028	-1.24243	0.430925
TRCN0000001854	CTDSPL	-0.270014	1.35433	-0.245871	0.732105
TRCN0000001855	CTDSPL	-1.09818	-0.739236	-1.6505	-0.0779026
TRCN0000001856	CTDSPL	0.721797	0.561872	*	-0.0962297
TRCN0000001857	CTDSPL	-0.713728	-0.510599	-1.02424	-0.729587
TRCN0000001858	CTDSPL	0.20085	1.39545	0.277243	1.27057
TRCN0000001859	MAP3K7IP1	-0.0870454	0.372041	-1.16322	-0.0582675
TRCN0000001860	MAP3K7IP1	*	*	*	-1.66752
TRCN0000001861	MAP3K7IP1	0.160235	0.353018	*	-0.303828
TRCN0000001862	MAP3K7IP1	-0.850611	-0.419428	0.0945065	0.541245
TRCN0000001863	MAP3K7IP1	0.998853	-0.151088	-0.314074	-0.246964
TRCN0000001864	C7orf16	-0.730125	-0.929055	-0.429047	-0.429938
TRCN0000001865	C7orf16	*	*	*	-0.792099
TRCN0000001866	C7orf16	-1.69261	-1.18615	1.80154	-1.527
TRCN0000001867	C7orf16	-0.414199	-0.120642	-0.461385	0.829452
TRCN0000001868	C7orf16	0.758785	1.41964	-0.927574	1.60931
TRCN0000001869	DUSP14	0.889087	0.0120234	-0.372261	2.09674
TRCN0000001870	DUSP14	-0.126457	-0.246111	-2.55523	0.810663
TRCN0000001871	DUSP14	1.06363	*	*	1.62563
TRCN0000001872	DUSP14	-0.238511	1.3455	-1.82651	1.0553
TRCN0000001873	DUSP14	-0.543652	-0.162274	1.90989	0.415694
TRCN0000001874	PTPN21	-0.536552	-0.718069	-0.475401	-0.020359
TRCN0000001875	PTPN21	-0.811378	-0.266692	-0.581436	-1.11812
TRCN0000001876	PTPN21	0.0763084	1.2316	*	0.594091
TRCN0000001877	PTPN21	*	*	*	-0.673048
TRCN0000001878	PTPN21	-0.0979042	-0.534784	-0.246278	-0.985933
TRCN0000001879	PTPRT	*	*	*	0.167711
TRCN0000001880	PTPRT	*	*	*	-0.358331
TRCN0000001881	PTPRT	-0.00992549	-0.874891	*	2.21526
TRCN0000001882	PTPRT	-1.2777	0.323244	*	0.194033
TRCN0000001883	PTP4A3	*	*	*	3.98442
TRCN0000001884	PTP4A3	1.55156	2.26356	-0.105082	0.931078
TRCN0000001885	DUSP10	-0.212338	0.568496	-1.40522	-0.805936
TRCN0000001886	DUSP10	0.0819265	0.196595	-0.161847	0.303273
TRCN0000001887	DUSP10	*	*	*	1.14686
TRCN0000001888	DUSP10	0.0712129	0.203888	-1.40748	0.508402
TRCN0000001889	DUSP10	*	*	*	1.70431
TRCN0000001890	DUSP12	-0.178518	-1.20281	-1.16554	-0.127293
TRCN0000001891	DUSP12	0.374745	-0.108595	*	2.13131
TRCN0000001892	DUSP12	*	*	*	-1.74507
TRCN0000001893	DUSP12	-0.880872	-1.86475	0.0743179	1.05205
TRCN0000001894	SOCS5	-0.00743756	*	*	0
TRCN0000001895	SOCS5	-0.419807	-1.32303	0.289303	0.565414
TRCN0000001896	SOCS5	0.0380362	-1.11864	-1.16195	0.975134
TRCN0000001897	SOCS5	-2.11501	0.0922777	0.725481	-1.1113
TRCN0000001898	SOCS5	-0.634755	-0.536697	*	-0.462213
TRCN0000001899	PPM1F	3.15434	-1.30298	0.910316	-0.0663474
TRCN0000001900	PPM1F	-0.222956	-1.64963	0.172752	-0.861178
TRCN0000001901	PPM1F	-0.216116	0.691506	0.106199	1.19087
TRCN0000001902	DNAJC6	0.18051	0.966719	0.447223	0.175031
TRCN0000001903	DNAJC6	1.73943	0.0331391	-0.0756067	0.947294
TRCN0000001904	DNAJC6	0.714916	0.182273	0.636487	1.04033
TRCN0000001905	DNAJC6	-1.84854	-2.62689	0.384745	-1.56784
TRCN0000001906	PPM1E	-0.132529	-0.830578	0.952654	0.0983969
TRCN0000001907	PPM1E	1.29484	0.662864	0.613489	0.244683
TRCN0000001908	PPM1E	0.1236	0.27669	0.194629	0.675411
TRCN0000001909	PPM1E	1.80231	0.241473	-0.541175	0.322084
TRCN0000001910	PPM1E	-1.69942	-2.33399	0.0760402	-1.04749
TRCN0000001911	PPP1R13B	1.94943	1.65843	0.754318	2.38816
TRCN0000001912	PPP1R13B	-0.62703	-1.01647	1.26702	0.145534
TRCN0000001913	PPP1R13B	*	*	*	*
TRCN0000001914	PPP1R13B	0.294107	-0.0814551	-0.807582	0.0546464
TRCN0000001915	PPP1R13B	-0.196453	-0.820562	1.09599	*
TRCN0000001916	AKAP11	0.0065515	-0.470348	-0.13672	0.683691
TRCN0000001917	AKAP11	-0.611529	-1.57162	0.0766507	0.786188
TRCN0000001918	AKAP11	1.54427	1.26128	*	0.319332
TRCN0000001919	AKAP11	1.32035	0.644263	-0.466983	2.3514
TRCN0000001920	AKAP11	1.7661	2.07721	-0.310048	0.514468
TRCN0000001921	PPP1R14D	-1.74995	-2.29051	-0.191364	-1.04145
TRCN0000001922	PPP1R14D	-0.163214	-0.0202077	1.90253	0.0760015
TRCN0000001923	PPP1R14D	-0.305775	-0.353032	0.608639	-0.997685
TRCN0000001924	PPP1R14D	-0.116255	-0.3821	1.25082	0.0452995
TRCN0000001925	TRPV6	-1.7061	-0.511282	0.030777	-0.578967
TRCN0000001926	TRPV6	2.73175	0.490279	-0.0981189	2.04261
TRCN0000001927	TRPV6	-1.20386	-0.311054	0.769003	-0.234432
TRCN0000001928	TRPV5	-0.0638014	-0.280404	0.051737	-1.8072
TRCN0000001929	TRPV5	1.97769	-0.333325	0.58311	0.565556
TRCN0000001930	TRPV5	0.449759	0.0220972	0.340584	0.451797
TRCN0000001931	TRPV5	-1.24381	0.438273	0.47276	-1.25979
TRCN0000001932	TAOK2	-0.693734	1.39682	1.69347	-0.709473
TRCN0000001933	TAOK2	-0.0370155	-1.18502	0.585792	0.551571
TRCN0000001934	TAOK2	-0.520794	-1.26397	0.408096	-0.433418
TRCN0000001935	TAOK2	0.137544	-0.387349	-0.0149614	0.375377
TRCN0000001936	TAOK2	0.36118	0.747618	*	0.898922
TRCN0000001937	MAPK10	-0.294047	-1.82825	-0.407504	-0.503184
TRCN0000001938	MAPK10	1.11248	-0.394961	-0.501987	-0.287921
TRCN0000001939	MAPK10	1.53598	1.52498	0.716366	0.982629
TRCN0000001940	MAPK10	-0.261026	-0.57727	0.956094	0.462681
TRCN0000001941	MAPK10	1.83469	1.98335	0.137426	0.880847
TRCN0000001942	AAK1	1.18492	1.0099	0.257105	1.29876
TRCN0000001943	AAK1	0.220909	1.16246	-0.119613	1.42488
TRCN0000001944	AAK1	-0.286303	0.406146	-0.0300336	-0.333259
TRCN0000001945	AAK1	1.39999	0.326069	-0.276558	2.40747
TRCN0000001946	AAK1	0.624222	1.04248	-0.15453	0.355434
TRCN0000001947	PRKD2	-0.297031	-0.378144	0.709295	0.334807
TRCN0000001948	PRKD2	0.924533	0.954871	0.050741	1.47091
TRCN0000001949	PRKD2	-1.53963	-0.163521	0.505663	-0.148093
TRCN0000001950	PRKD2	-3.16299	-0.89781	1.63063	-1.70268
TRCN0000001951	SNRK	-2.71407	-1.75417	2.12813	-0.943339
TRCN0000001952	SNRK	1.12081	0.0691478	0.130079	-0.289247
TRCN0000001953	SNRK	1.18075	-0.381969	-0.157121	1.7213
TRCN0000001954	SNRK	-0.0965514	-0.307722	-0.550742	-0.585143
TRCN0000001955	SNRK	1.30793	2.0178	-0.766214	0.394986
TRCN0000001956	AMHR2	-0.0442273	0.780407	-0.00711346	1.32929
TRCN0000001957	AMHR2	-0.403871	-0.440817	0.344987	0.530035
TRCN0000001958	AMHR2	-1.164	-1.47978	0.0871906	-0.504841
TRCN0000001959	AMHR2	-0.0336377	-0.202003	1.22815	1.96629
TRCN0000001960	AMHR2	0.22136	1.1931	0.509237	0.679798
TRCN0000001961	NEK11	1.14771	2.39068	0.00985416	1.31242
TRCN0000001962	NEK11	1.03309	1.56278	-0.559791	0.81377
TRCN0000001963	NEK11	-0.463549	-0.398612	-0.462387	1.08807
TRCN0000001964	NEK11	-0.258547	1.19174	0.799319	0.235619
TRCN0000001965	NEK11	0.108578	0.179463	-0.00220458	0.12528
TRCN0000001966	NEK7	-0.746649	-0.313937	0.13697	-0.482107
TRCN0000001967	NEK7	0.500127	-0.62828	0.308131	1.38209
TRCN0000001968	NEK7	-0.0903749	-0.722259	-0.604614	-0.0120009
TRCN0000001969	NEK7	-0.275362	1.049	*	0.0684336
TRCN0000001970	MGC45428	0.42878	0.0425114	0.261827	1.93913
TRCN0000001971	MGC45428	-1.23953	-0.272678	-0.461426	-0.200267
TRCN0000001972	MGC45428	1.31902	0.886338	0.886656	0.638702
TRCN0000001973	MGC45428	1.56506	-1.0438	0.335836	1.22128
TRCN0000001974	MGC45428	-0.0633166	0.0691979	1.32722	-0.497571
TRCN0000001975	TENC1	-0.116547	0.821772	0.171825	1.11488
TRCN0000001976	TENC1	2.92192	0.645057	0.174534	1.1057
TRCN0000001977	TENC1	0.0284319	0.213235	0.633366	0.160614
TRCN0000001978	TENC1	0.101797	-0.645914	-0.660498	0.451683
TRCN0000001979	TENC1	0.238767	-0.137862	-0.19857	-0.749309
TRCN0000001980	CAMKK1	0.804404	0.519979	0.390134	-0.274719
TRCN0000001981	CAMKK1	0.796627	0.931498	-0.377341	-1.14473
TRCN0000001982	CAMKK1	0.288696	2.36124	-0.190917	-0.247543
TRCN0000001983	CAMKK1	-0.555615	-1.20202	0.929019	-1.20567
TRCN0000001984	CAMKK1	0.0471714	0.652906	0.242631	1.46537
TRCN0000001985	CSNK2A1	1.65077	1.11511	-0.774801	1.01931
TRCN0000001986	CSNK2A1	*	-1.08662	-0.469824	0.0382343
TRCN0000001987	CSNK2A1	0.344305	-0.335711	-0.610573	0.24726
TRCN0000001988	MAP3K10	-0.000492064	-0.303138	-1.14584	-0.463958
TRCN0000001989	MAP3K10	-0.564859	-0.677031	-0.524453	0.0467831
TRCN0000001990	MAP3K10	-1.40852	-2.5591	-0.854651	-1.50773
TRCN0000001991	MAP3K10	0.303365	0.499998	-0.335439	-0.447032
TRCN0000001992	NTRK1	0.0737451	0.452137	1.77475	0.0880748
TRCN0000001993	NTRK1	1.67623	1.18913	-0.947337	0.942589
TRCN0000001994	NTRK1	-0.580763	-0.470672	-0.534881	0.384164
TRCN0000001995	NTRK1	-0.1366	0.0625636	0.823835	0.0885349
TRCN0000001996	NTRK1	-0.654768	-0.382452	-1.0292	-0.146301
TRCN0000001997	PDGFRB	-1.8592	-0.423834	-0.369971	-0.365813
TRCN0000001998	PDGFRB	0.284873	0.990668	-1.04305	-0.193719
TRCN0000001999	PDGFRB	-0.0396438	0.418193	1.04189	-1.36832
TRCN0000002000	PDGFRB	*	0.168565	-0.267065	-2.88074
TRCN0000002001	PDGFRB	0.757969	0.66918	-0.542534	-0.176571
TRCN0000002002	PRKACB	-0.882275	-0.91048	-0.441898	-0.955311
TRCN0000002003	PRKACB	-1.05597	-0.643205	1.02738	-0.719319
TRCN0000002004	PRKACB	0.134407	*	*	*
TRCN0000002005	PRKACB	1.91424	0.616017	-0.0658712	-0.385709
TRCN0000002006	PRKACB	-0.659744	-0.22316	-0.32691	0.177473
TRCN0000002007	ITSN1	0.215037	1.31797	-0.517077	1.74423
TRCN0000002008	ITSN1	-0.560296	-0.49461	0.0892168	-1.43026
TRCN0000002009	ITSN1	-0.860726	-0.625751	*	*
TRCN0000002010	ITSN1	0.0288036	-0.498344	-0.168492	0.778351
TRCN0000002011	CDKL5	-2.01303	0.290922	0.543904	-0.573516
TRCN0000002012	CDKL5	-1.05459	-2.12153	-0.523583	-0.0938235
TRCN0000002013	CDKL5	-0.50101	-0.0103642	-0.696007	0.229759
TRCN0000002014	CDKL5	2.02969	-0.124945	-0.172431	1.47726
TRCN0000002015	CDKL5	-0.821813	-0.214798	-1.21649	-1.6785
TRCN0000002016	EPHB6	-0.170839	0.914388	-0.369341	-1.21343
TRCN0000002017	EPHB6	0.141162	0.398802	-0.729649	0.160044
TRCN0000002018	EPHB6	0.286473	-0.923706	0.0348322	-0.545388
TRCN0000002019	GUCY2C	-0.181234	-0.638718	-0.219125	-1.00187
TRCN0000002020	GUCY2C	-0.14092	0.113493	0.745325	-0.141725
TRCN0000002021	GUCY2C	-0.765992	0.430271	1.27919	-0.163248
TRCN0000002022	GUCY2C	-0.315432	-0.445589	-0.101669	0.285484
TRCN0000002023	GUCY2C	0.598345	0.63912	0.80334	-0.489551
TRCN0000002024	ROR1	2.20115	-0.53313	-0.973008	0.822318
TRCN0000002025	ROR1	0.177786	-0.125993	0.686358	-2.04526
TRCN0000002026	ROR1	0.535852	0.402974	1.07201	-0.15255
TRCN0000002027	ROR1	0.0741938	-0.125095	-0.0377003	-0.49251
TRCN0000002028	ROR1	-0.393353	0.134437	0.119369	-0.580076
TRCN0000002029	ABL2	1.01641	0.904869	-0.0275127	-0.0241503
TRCN0000002030	ABL2	0.363739	0	0.238259	-0.16476
TRCN0000002031	ABL2	-0.0136369	-0.0551262	-0.498982	-1.18291
TRCN0000002032	ABL2	-0.335693	0.100861	-0.714198	-0.280214
TRCN0000002033	ABL2	0.245278	0.328611	1.46919	-0.289505
TRCN0000002034	ADRBK2	0.403617	0.52708	0.0366704	-0.126124
TRCN0000002035	ADRBK2	-0.945669	-1.22384	0.320631	-0.29475
TRCN0000002036	ADRBK2	-0.0725714	0.415562	1.21168	-0.880476
TRCN0000002037	ADRBK2	-1.72799	-1.48981	-0.855694	-2.13525
TRCN0000002038	ACK1	-0.542985	-0.66482	-0.431462	-1.15343
TRCN0000002039	ACK1	-2.10735	-1.57515	-0.731831	-1.72816
TRCN0000002040	ACK1	0.0639756	1.13616	-0.325942	0.302389
TRCN0000002041	ACK1	0.0919136	2.39186	-1.10984	0.525151
TRCN0000002042	ACK1	-1.69724	-0.236224	1.68783	-0.499444
TRCN0000002043	MAP3K2	0.298604	0.116773	-0.37447	0.282407
TRCN0000002044	MAP3K2	0.658424	1.34949	1.12354	-0.0366698
TRCN0000002045	MAP3K2	0.748812	1.5664	0.0900804	0.788122
TRCN0000002046	MAP3K2	1.24291	2.38224	-0.222794	0.379187
TRCN0000002047	MAP3K2	0.783076	1.80705	1.08556	-0.497156
TRCN0000002048	MORC	-0.48236	1.51594	-0.302374	-0.100875
TRCN0000002049	MORC	-0.255056	-0.193906	-0.352346	-1.22899
TRCN0000002050	MORC	-0.585437	0.405513	1.08362	-0.675973
TRCN0000002051	MORC	0.952414	1.02623	-0.186275	-0.972904
TRCN0000002052	MORC	-0.11272	1.07948	-0.867364	-0.809796
TRCN0000002053	STK38L	0.798062	1.26594	-0.907697	-0.723899
TRCN0000002054	STK38L	1.53397	2.20102	-1.59385	0.995662
TRCN0000002055	STK38L	-0.443256	-0.919743	-0.104765	0.0715106
TRCN0000002056	STK38L	-0.570192	*	*	-1.45472
TRCN0000002057	STK38L	0.457297	1.46249	-0.329909	1.23864
TRCN0000002058	MBC2	0.318099	0.0316984	-0.955488	-0.055726
TRCN0000002059	MBC2	-0.346993	-0.581723	-0.687376	0.360529
TRCN0000002060	MBC2	*	-1.09267	-0.874031	0.379187
TRCN0000002061	MBC2	-1.15376	-1.49559	1.19155	-1.83782
TRCN0000002062	MBC2	-0.836062	-0.805374	1.82999	0.203855
TRCN0000002063	IRAK4	2.28813	0.205423	0.4999	0.453466
TRCN0000002064	IRAK4	0.455029	0.759986	1.3913	0.61983
TRCN0000002065	IRAK4	*	0.503915	-0.233028	0.327816
TRCN0000002066	IRAK4	*	*	*	0.765344
TRCN0000002067	NLK	-0.0246012	0.0724471	0.235735	*
TRCN0000002068	NLK	-1.11751	-1.44859	-0.0224517	-0.164727
TRCN0000002069	NLK	-0.415659	0.0763182	0.768043	1.0675
TRCN0000002070	NLK	-0.0838507	1.24519	1.02336	0.747637
TRCN0000002071	NLK	-0.263182	-0.806905	-0.313032	-1.89859
TRCN0000002072	MCTP1	-0.980691	-0.473096	0.299981	-0.585126
TRCN0000002073	MCTP1	-0.467929	-0.518496	0.205611	-1.50044
TRCN0000002074	MCTP1	0.586154	-0.261444	0.718004	1.35128
TRCN0000002075	MCTP1	0.779656	1.8538	-0.323709	-0.0372545
TRCN0000002076	MCTP1	0.498922	1.62996	0.827978	-0.552051
TRCN0000002077	STK33	-0.806133	-0.254147	0.910165	-0.827731
TRCN0000002078	STK33	-0.506777	-1.30196	1.46087	-0.271896
TRCN0000002079	STK33	-1.8674	-0.997712	1.24731	-2.20565
TRCN0000002080	STK33	0.427515	1.10514	*	*
TRCN0000002081	STK33	-0.554068	-1.09581	1.38573	-0.862641
TRCN0000002082	RASSF5	1.54825	1.49019	-0.0594389	-0.0913386
TRCN0000002083	RASSF5	0.105672	-0.329541	-0.0554014	-0.217189
TRCN0000002084	RASSF5	0.0158948	-0.104205	-1.38516	0.297068
TRCN0000002085	RASSF5	0.623871	-1.21153	-1.59008	-0.0324537
TRCN0000002086	RASSF5	-0.0679828	-1.72254	-0.887876	-0.439092
TRCN0000002087	ITCH	0.381944	0.70475	0.0832492	-0.155205
TRCN0000002088	ITCH	0.0325714	-0.141872	-0.21617	-0.932114
TRCN0000002089	ITCH	1.02922	0.403237	0.763518	-0.481817
TRCN0000002090	ITCH	0.815439	0.850881	0.220126	1.69073
TRCN0000002091	STK35	-0.0990235	-1.9167	1.20138	-1.106
TRCN0000002092	STK35	0.383861	0.608806	-0.495601	0.384012
TRCN0000002093	STK35	0.774146	0.120144	0.526013	-0.301441
TRCN0000002094	STK35	-2.60636	-2.07027	-0.437569	-3.24536
TRCN0000002095	STK35	0.963142	-0.106681	-0.242534	2.60934
TRCN0000002096	ALS2CR7	-0.123226	7.82433e-05	-0.578284	-0.634325
TRCN0000002097	ALS2CR7	0.161745	-0.534861	0.140783	-0.55981
TRCN0000002098	ALS2CR7	0.548715	*	*	-0.139423
TRCN0000002099	ALS2CR7	1.52901	-0.798821	0.142538	1.10001
TRCN0000002100	ALS2CR7	1.13178	0.203728	0.609592	-0.00594712
TRCN0000002101	CPNE2	0.952733	1.64613	*	*
TRCN0000002102	CPNE2	0.518812	0.862075	*	-0.932129
TRCN0000002103	CPNE2	0.550644	0.456316	-0.31023	-0.0244934
TRCN0000002104	CPNE2	0.0668722	-0.739535	1.2263	-0.902098
TRCN0000002105	SYT14	-0.748131	-0.417701	-0.25986	0.110403
TRCN0000002106	SYT14	1.55354	0.747015	-0.960106	-0.98596
TRCN0000002107	SYT14	-0.751532	0.565763	0.77147	-2.20764
TRCN0000002108	SYT14	-1.41866	-2.53119	0.556032	-1.80423
TRCN0000002109	SYT14	-0.554617	0.342213	-0.404652	-2.54949
TRCN0000002110	SGK2	-1.3337	-1.05166	-0.0869651	-2.05354
TRCN0000002111	SGK2	*	*	*	*
TRCN0000002112	SGK2	-0.741308	-0.356053	-0.426593	-2.90774
TRCN0000002113	SGK2	0.706265	0.960071	-2.28092	-0.206156
TRCN0000002114	PAK2	2.11924	1.6677	-0.577268	0.0382104
TRCN0000002115	PAK2	1.06903	0.0432143	-0.213858	-0.119718
TRCN0000002116	PAK2	-0.250866	0.0155126	0.263981	-2.42338
TRCN0000002117	PAK2	-0.655736	0.830375	-0.190107	0.294683
TRCN0000002118	PAK2	0.116588	-1.15739	0.365878	-2.33988
TRCN0000002119	PIK3C2B	0.237946	-0.100997	2.37045	-1.16556
TRCN0000002120	PIK3C2B	0.775223	-0.449857	-0.142576	-1.5215
TRCN0000002121	PIK3C2B	-0.14674	1.3115	-1.43879	2.23564
TRCN0000002122	PIK3C2B	-0.172506	-0.200501	-0.000828412	-1.70398
TRCN0000002123	PIK3C2B	0.494219	1.3456	-1.1308	-0.679021
TRCN0000002124	PRKD1	0.508316	-0.404064	-0.320039	-0.686904
TRCN0000002125	PRKD1	-0.486143	-0.141625	0.0969872	-0.824756
TRCN0000002126	PRKD1	1.39708	-0.457834	-0.0560534	0.189276
TRCN0000002127	PRKD1	-0.432703	-0.333726	0.960793	-0.561036
TRCN0000002128	PRKD1	1.14792	1.2537	0.786282	0.136137
TRCN0000002129	VRK1	-1.51846	0.400955	0.769545	-1.70691
TRCN0000002130	VRK1	1.90624	0.53866	0.111538	0.375367
TRCN0000002131	VRK1	1.17505	-0.390842	-0.12813	-0.0402926
TRCN0000002132	VRK1	-1.13754	-1.10923	0.48384	-1.23838
TRCN0000002133	VRK1	0.910344	-1.4854	-0.0919677	-0.982642
TRCN0000002134	PLCB2	-0.858477	-0.827987	0.686888	0.621503
TRCN0000002135	PLCB2	-0.985895	-0.438687	-0.07639	-0.77275
TRCN0000002136	PLCB2	-0.907793	-0.358305	0.308091	-0.665015
TRCN0000002137	PLCB2	-0.951548	-0.980134	-0.640942	-0.944243
TRCN0000002138	PLCB2	-1.48495	-0.467473	0.0383766	-1.62087
TRCN0000002139	DYRK1B	-0.860948	-0.754032	0.0438617	-0.97114
TRCN0000002140	DYRK1B	0.603349	-0.807074	0.277555	0.153439
TRCN0000002141	DYRK1B	0.828133	0.096063	1.24803	0.030041
TRCN0000002142	DYRK1B	0.246438	1.8177	0.689581	0.763874
TRCN0000002143	DYRK1B	-0.153441	0.214678	1.67649	1.19118
TRCN0000002144	DCAMKL1	-0.189915	-0.192813	0.893237	-0.190629
TRCN0000002145	DCAMKL1	-0.183824	0.446302	0.474094	-0.0235912
TRCN0000002146	DCAMKL1	-0.28446	-0.468375	0.920312	0.746296
TRCN0000002147	DCAMKL1	-0.577592	-1.10877	0.564716	0.453776
TRCN0000002148	DCAMKL1	-1.34826	-0.721657	0.615781	-0.831566
TRCN0000002149	PARG1	1.79909	-0.0270398	0.213962	-0.178493
TRCN0000002150	PARG1	-0.297158	-1.60514	0.67259	-0.750067
TRCN0000002151	PARG1	*	*	*	-1.75239
TRCN0000002152	PARG1	-0.00469695	-0.804239	-0.0180897	-0.516495
TRCN0000002153	PARG1	0.225459	-0.536121	-0.375023	0.485022
TRCN0000002154	GAK	1.03885	-0.0650991	-0.0140065	-0.699013
TRCN0000002155	GAK	0.547464	0.269367	0.216743	*
TRCN0000002156	GAK	2.75102	1.1167	-0.753482	2.43183
TRCN0000002157	GAK	0.522739	0.59336	0.616807	0.192454
TRCN0000002158	GAK	-2.14115	0.120874	0.35949	-0.302881
TRCN0000002159	ROCK1	0.652953	0.521442	0.344414	-0.736934
TRCN0000002160	ROCK1	1.08741	-0.723918	-0.592281	-0.41923
TRCN0000002161	ROCK1	0.194488	1.5598	1.10696	0.623351
TRCN0000002162	ROCK1	-0.204333	1.2942	0.406746	-1.96318
TRCN0000002163	ROCK1	0.196701	0.84652	1.18631	0.158235
TRCN0000002164	MUSK	0.721521	1.08202	-0.868194	0.777955
TRCN0000002165	MUSK	-1.74501	-0.807917	0.0754424	-1.13532
TRCN0000002166	MUSK	-0.121172	-0.556691	1.72172	0.641872
TRCN0000002167	MUSK	2.59276	1.16967	0.744108	1.19143
TRCN0000002168	PRKAA2	0.511043	-1.46793	0.0964046	-0.960993
TRCN0000002169	PRKAA2	1.56636	2.55317	-1.07348	-0.141899
TRCN0000002170	PRKAA2	-0.3936	-2.29302	0.0488564	-1.01072
TRCN0000002171	PRKAA2	0.202392	0.779781	-1.56367	-0.252405
TRCN0000002172	PRKAA2	-3.31609	-0.592293	0.221996	-1.16143
TRCN0000002173	STK3	-0.146638	1.24382	*	-0.29813
TRCN0000002174	STK3	0.298531	0.878055	*	0.725974
TRCN0000002175	STK3	0.810267	-1.19382	-1.52545	-1.64495
TRCN0000002176	STK3	-1.0589	-1.85616	-0.180841	-2.0145
TRCN0000002177	STK3	0.629445	-0.0959574	0.315353	0.817161
TRCN0000002178	TYRO3	-1.0031	1.71653	*	0.0356775
TRCN0000002179	TYRO3	1.14149	0.137223	0.035453	0.203888
TRCN0000002180	TYRO3	0.384998	*	*	0.889798
TRCN0000002181	TYRO3	*	*	*	*
TRCN0000002182	RASA2	0.503052	0.854997	0.647432	0.215155
TRCN0000002183	RASA2	*	3.05262	*	-1.36172
TRCN0000002184	RASA2	1.46802	-0.63806	*	-0.873907
TRCN0000002185	RASA2	0.647497	0.502013	*	0.637217
TRCN0000002186	RASA2	0.596516	-0.934854	0.31657	0.520496
TRCN0000002187	MAP4K5	-0.557641	-1.80594	0.117271	-1.4578
TRCN0000002188	MAP4K5	0.340626	0.0258999	-0.621419	-0.000644484
TRCN0000002189	MAP4K5	0.419962	0.113323	-0.286802	-2.25241
TRCN0000002190	MAP4K5	*	*	*	*
TRCN0000002191	MAP4K5	-1.11775	0.31467	1.17106	0.645023
TRCN0000002192	TNNI3K	-0.407584	-0.839974	-0.029272	0.221669
TRCN0000002193	TNNI3K	0.101958	1.1319	*	0.0146521
TRCN0000002194	TNNI3K	0.184121	0.168758	-0.921306	1.09604
TRCN0000002195	TNNI3K	*	*	*	0.265539
TRCN0000002196	TNNI3K	*	*	*	0.204435
TRCN0000002197	MYO3A	*	*	*	0.888251
TRCN0000002198	MYO3A	0.594475	1.02566	*	-0.0787145
TRCN0000002199	MYO3A	*	*	*	*
TRCN0000002200	MYO3A	*	*	*	*
TRCN0000002201	MYO3A	0.17475	-0.155456	0.305453	-0.0149074
TRCN0000002202	FLJ20574	-0.423408	1.62685	*	-1.67134
TRCN0000002203	FLJ20574	-0.81668	-0.85799	0.307411	0.494289
TRCN0000002204	FLJ20574	*	*	*	*
TRCN0000002205	FLJ20574	*	*	*	*
TRCN0000002206	FLJ20574	*	*	*	0.0926383
TRCN0000002207	STK22C	1.06659	0.855062	-1.13861	1.1849
TRCN0000002208	STK22C	0.369444	0.896573	0.641818	0.239453
TRCN0000002209	STK22C	*	*	*	-0.362959
TRCN0000002210	STK22C	-0.661625	0	0.577707	0.24095
TRCN0000002211	STK22C	*	*	*	*
TRCN0000002212	ERK8	0.303849	2.97442	*	-0.413111
TRCN0000002213	ERK8	-0.116039	-1.6804	0.690538	-0.408563
TRCN0000002214	ERK8	-0.326371	-0.766612	1.32459	-0.00234555
TRCN0000002215	CCRK	2.08827	0.277123	1.84719	-0.260662
TRCN0000002216	CCRK	-0.442913	0.43307	-0.58273	-1.5565
TRCN0000002217	CCRK	0.873774	2.02044	*	0.377636
TRCN0000002218	CCRK	0.570356	0.801635	-0.542486	1.8466
TRCN0000002219	MATK	-0.522219	0.332526	0.249835	0.436721
TRCN0000002220	MATK	0.0871372	*	*	*
TRCN0000002221	MATK	-1.38335	0.162198	0.0271762	-0.339253
TRCN0000002222	MATK	-0.808047	*	*	2.29657
TRCN0000002223	MATK	0.637335	0.89377	1.24908	1.7885
TRCN0000002224	PAK1	-0.563311	-1.78473	0.536979	0.118261
TRCN0000002225	PAK1	*	*	*	1.0016
TRCN0000002226	PAK1	-0.551274	-0.205508	0.35216	0.606312
TRCN0000002227	PAK1	*	*	*	0.025801
TRCN0000002228	PIK3C2A	-1.28476	0.133153	-0.283601	0.510182
TRCN0000002229	PIK3C2A	*	*	*	*
TRCN0000002230	PIK3C2A	-0.201507	-0.152554	*	-0.197281
TRCN0000002231	PIK3C2A	0.260817	0.733409	1.93573	0.937146
TRCN0000002232	PIK3C2A	-0.679932	-1.0312	-0.165188	-1.20004
TRCN0000002233	MAP4K2	-2.52431	-2.1836	-1.04905	-3.22054
TRCN0000002234	MAP4K2	-0.999348	0.160086	-0.124801	-0.580921
TRCN0000002235	MAP4K2	-0.341566	0.399048	-0.511882	0.857968
TRCN0000002236	MAP4K2	0.474229	-0.581729	-0.0129977	1.47599
TRCN0000002237	MAP4K2	-0.688611	0.369659	0.513659	-0.0699266
TRCN0000002238	AKAP5	-0.334238	-1.92465	0.27651	-0.335007
TRCN0000002239	AKAP5	0.49341	0.105504	0.456607	1.20647
TRCN0000002240	AKAP5	-2.85614	-1.6537	-0.543025	0.961403
TRCN0000002241	AKAP5	-0.0279567	0.0993478	0.252253	0.657896
TRCN0000002242	NTRK2	0.189712	0.398867	-0.0133352	0.82285
TRCN0000002243	NTRK2	-0.34862	0.608504	-0.0253227	-0.113037
TRCN0000002244	NTRK2	0.201377	-0.705088	-0.723106	-1.84191
TRCN0000002245	NTRK2	-1.19576	-2.41029	-0.482921	2.61907
TRCN0000002246	NTRK2	0.795136	-0.322267	-0.639076	-0.0541904
TRCN0000002247	TESK1	-0.114946	0.210883	-0.740461	0.0312646
TRCN0000002248	TESK1	-0.280451	0.186893	0.690941	-1.78784
TRCN0000002249	TESK1	-0.0278859	-0.237588	0.334763	2.0225
TRCN0000002250	TESK1	-0.60554	-1.71574	-1.00921	0.762317
TRCN0000002251	TESK1	0.630835	1.63466	1.5959	0.191154
TRCN0000002252	PRKWNK2	0.113506	-1.32045	-1.07605	1.12241
TRCN0000002253	PRKWNK2	-0.44173	-2.01387	0.440485	-1.11151
TRCN0000002254	PRKWNK2	-0.857964	0.126168	-1.16743	-0.408146
TRCN0000002255	PRKWNK2	-0.87072	0.505071	*	0.212611
TRCN0000002256	PRKWNK2	1.11416	1.36808	0.361303	-0.0519195
TRCN0000002257	RIPK3	-3.41045	-2.07476	0.979867	-1.76778
TRCN0000002258	RIPK3	0.946749	1.23787	-0.956169	-0.613529
TRCN0000002259	RIPK3	0.424583	0.345711	-0.121541	-0.347994
TRCN0000002260	RIPK3	-0.680391	-0.097599	-0.863805	0.215882
TRCN0000002261	RIPK3	0.572107	-0.257154	0.46684	1.6116
TRCN0000002262	RPS6KA6	-0.707924	1.32829	1.69195	0
TRCN0000002263	RPS6KA6	-0.147468	0.32013	0.400034	1.08873
TRCN0000002264	RPS6KA6	0.553144	0.689523	-0.884801	-0.294798
TRCN0000002265	RPS6KA6	-1.99825	-2.19068	-0.376459	-1.99434
TRCN0000002266	RPS6KA6	0.495063	-0.941689	1.42183	1.46851
TRCN0000002267	HUNK	-2.73977	-0.403378	-0.32391	-1.43204
TRCN0000002268	HUNK	-0.997947	-0.652832	0.302968	0.454007
TRCN0000002269	HUNK	0.132668	-0.82752	-0.70263	0.694799
TRCN0000002270	HUNK	-0.444413	0.362274	0.192792	-1.87469
TRCN0000002271	HUNK	0.34273	0.187035	-0.327974	0.246255
TRCN0000002272	STK32B	1.44127	0.585311	0.961839	1.87632
TRCN0000002273	STK32B	1.67717	1.52317	0.254608	-0.107622
TRCN0000002274	STK32B	-2.07457	-2.61998	-0.258967	-1.95318
TRCN0000002275	STK32B	-0.52282	0.0371913	-0.466042	0.940166
TRCN0000002276	STK32B	-2.07075	-0.283185	*	-0.00668663
TRCN0000002277	MASTL	-0.133409	0.346579	0.409119	0.57603
TRCN0000002278	MASTL	0.680279	-0.326738	-0.845291	0.525889
TRCN0000002279	MASTL	-1.40637	-0.670296	-0.49531	-1.19301
TRCN0000002280	MASTL	-2.20663	-0.29344	0.401418	-1.62661
TRCN0000002281	MASTL	0.163489	-1.02891	0.0785574	1.28288
TRCN0000002282	MAPKAPK2	0.511011	2.86516	0.364719	-0.386732
TRCN0000002283	MAPKAPK2	0.71211	-0.0767705	-0.676591	1.33355
TRCN0000002284	MAPKAPK2	-0.0632126	-0.117968	-1.39287	-0.34245
TRCN0000002285	MAPKAPK2	1.2064	2.09888	-0.949575	-0.292167
TRCN0000002286	MAPKAPK2	-0.253204	0.147545	0.0255193	0.0305285
TRCN0000002287	FLJ32685	-1.58482	-0.698738	-0.424471	-0.18134
TRCN0000002288	FLJ32685	-1.14966	-0.753797	0.932546	0.00771281
TRCN0000002289	FLJ32685	1.04189	-0.0371919	0.340043	1.69456
TRCN0000002290	FLJ32685	0.0749665	-0.203138	0.222404	0.456954
TRCN0000002291	FLJ32685	1.18994	0.0166443	0.00933184	-0.263239
TRCN0000002292	PDIK1L	-0.404405	-0.208368	-0.012445	0.271976
TRCN0000002293	PDIK1L	0.553583	1.63955	0.147657	-1.55919
TRCN0000002294	PDIK1L	-0.4117	-0.472049	-2.42437	0.118436
TRCN0000002295	PDIK1L	-0.359396	2.28233	-0.0475111	-0.0866484
TRCN0000002296	PDIK1L	-0.211052	1.39433	-1.95379	0.36187
TRCN0000002297	CAMKK2	1.41073	1.89947	-0.12061	0.17371
TRCN0000002298	CAMKK2	1.16427	-1.31126	0.236009	-0.443429
TRCN0000002299	CAMKK2	-0.343624	0.196291	-0.00579014	-0.328537
TRCN0000002300	CAMKK2	-0.270239	-0.425363	0.227826	-0.421606
TRCN0000002301	CAMKK2	-0.376734	-0.828283	-0.909457	0.494839
TRCN0000002302	ANKK1	-0.136463	-0.881671	-0.0594802	-0.57444
TRCN0000002303	ANKK1	0.612178	0.488183	-0.2183	1.29431
TRCN0000002304	ANKK1	1.38017	-2.30918	0.106889	-1.65709
TRCN0000002305	MAP3K3	-1.9781	-0.643552	-0.0096817	-1.03052
TRCN0000002306	MAP3K3	-0.492061	0.109551	-0.973946	1.13762
TRCN0000002307	MAP3K3	0.190838	-1.07292	0.316404	-1.29983
TRCN0000002308	MAP3K3	0.075476	-0.25651	-0.000179385	-1.55442
TRCN0000002309	NTRK3	-0.615528	-1.42584	-0.408387	-1.01489
TRCN0000002310	NTRK3	1.78965	1.90552	0.318313	-0.381889
TRCN0000002311	NTRK3	0.392645	-1.12165	-0.271538	1.01364
TRCN0000002312	NTRK3	0.424732	0.0317997	0.433436	1.22582
TRCN0000002313	NTRK3	0.0948496	-0.518976	0.325814	2.12549
TRCN0000002314	PDK2	0.284516	0.439404	0.755199	2.16214
TRCN0000002315	PDK2	-0.812211	-1.09908	0.600219	-0.0497602
TRCN0000002316	PDK2	-1.63404	-1.63361	0.605447	-0.87015
TRCN0000002317	PDK2	-0.158655	-0.803556	-0.929964	0.385847
TRCN0000002318	PDK2	-0.236268	-0.547106	-0.375169	1.79656
TRCN0000002319	PLCG2	0.0931158	-0.397058	0.0645186	-0.0295026
TRCN0000002320	PLCG2	-0.386638	0.275048	-0.346364	-0.139034
TRCN0000002321	PLCG2	-1.30543	0.682151	-0.3909	-0.705837
TRCN0000002322	PLCG2	-0.163781	0.448736	0.821331	0.085915
TRCN0000002323	PLCG2	-1.18467	0.0426631	0.190731	0.465755
TRCN0000002324	PRKCG	-0.167801	0.985726	-1.86383	-0.0428665
TRCN0000002325	PRKCG	-0.230256	-0.926947	-0.387186	-0.228085
TRCN0000002326	PRKCG	0.49991	1.31715	-0.768634	0.50832
TRCN0000002327	PRKCG	-2.26066	-1.21645	-1.09714	-0.804327
TRCN0000002328	MAP2K1	-0.0429437	0.419298	-1.35879	0.550285
TRCN0000002329	MAP2K1	0.407302	-0.0873379	-0.0757695	1.00455
TRCN0000002330	MAP2K1	0.0489303	1.88916	-0.841434	0.12386
TRCN0000002331	MAP2K1	0.388763	0.286345	-0.442833	-0.301091
TRCN0000002332	MAP2K1	2.12318	0.352918	-0.271196	0.261311
TRCN0000002333	AURKC	2.14404	0.589721	1.77865	0.760241
TRCN0000002334	AURKC	0.167166	0.0109557	-1.1921	0.154901
TRCN0000002335	AURKC	-0.59356	-0.416605	0.462612	-1.37809
TRCN0000002336	AURKC	-0.495314	0.266242	-0.432152	0.479025
TRCN0000002337	PIK3C2G	0.00645934	-1.27948	0.122092	0.114082
TRCN0000002338	PIK3C2G	-2.41407	-1.53288	-0.747744	0.82628
TRCN0000002339	PIK3C2G	0.840903	-1.61217	1.46974	-1.40731
TRCN0000002340	PIK3C2G	0.45413	0.930758	0.37741	-0.433339
TRCN0000002341	PIK3C2G	-0.974224	-0.00673804	-0.950289	-1.18041
TRCN0000002342	MAP3K6	-1.04159	-0.416447	-0.516188	0.780149
TRCN0000002343	MAP3K6	-0.135479	0.0886352	-0.0378507	-0.967748
TRCN0000002344	MAP3K6	0.019305	-0.0583511	-0.120755	0.371144
TRCN0000002345	MAP3K6	-0.140249	-1.81785	-0.821403	-0.507339
TRCN0000002346	MAP3K6	1.02237	0.219114	-0.263181	-0.148462
TRCN0000002347	FER	0.274411	0.505175	-0.266435	0.238183
TRCN0000002348	FER	-0.777059	-1.19525	0.705019	-0.370959
TRCN0000002349	FER	-1.15807	-0.928625	0.0567957	-1.17238
TRCN0000002350	FER	-1.66335	0.140645	-0.730371	0.0739493
TRCN0000002351	FER	1.73597	0.287286	-0.45776	0.86361
TRCN0000002352	PLCD1	0.52699	0.555085	-1.02996	1.42429
TRCN0000002353	PLCD1	-0.28237	-0.629673	-1.14845	0.317008
TRCN0000002354	PLCD1	0.973234	0.822891	-0.352324	0.413477
TRCN0000002355	PLCD1	-0.0883818	-0.27103	-1.54427	-0.123723
TRCN0000002356	UNC13B	-1.04853	-1.06102	-0.642514	-1.37937
TRCN0000002357	UNC13B	-1.63409	-0.382927	-1.32292	-0.256938
TRCN0000002358	UNC13B	0.321544	-0.616211	-0.895282	0.0776962
TRCN0000002359	UNC13B	-0.0480777	-0.122941	-0.326359	-0.627035
TRCN0000002360	UNC13B	0.723767	0.0614782	1.09068	1.3615
TRCN0000002361	TLK2	1.66049	2.07946	-1.09781	1.70178
TRCN0000002362	TLK2	0.372784	1.00629	-0.215414	-0.953751
TRCN0000002363	TLK2	0.279255	0.85498	0.996499	-0.319464
TRCN0000002364	TLK2	1.74123	1.4079	-0.700778	-0.354668
TRCN0000002365	TLK2	0.547427	-0.19995	0.483427	-0.25713
TRCN0000002366	PFTK1	0.527209	-0.234208	-0.319524	-0.0182674
TRCN0000002367	PFTK1	-0.319929	0.50859	0.170556	-0.957796
TRCN0000002368	PFTK1	-2.04935	-1.24099	1.22266	-0.00704121
TRCN0000002369	PFTK1	0.524142	1.14519	-0.0540681	0.793909
TRCN0000002370	PFTK1	0.653661	0.167076	0.00307902	0.133981
TRCN0000002371	PLK4	-0.22201	-0.327418	0.228019	-1.31271
TRCN0000002372	PLK4	-1.90054	0.42888	0.16886	-0.747747
TRCN0000002373	PLK4	0.074741	-0.626524	-1.58761	-0.560048
TRCN0000002374	PLK4	0.0474902	-0.150958	-0.781724	0.332211
TRCN0000002375	PLK4	-0.0720298	0.437131	1.75023	0.293803
TRCN0000002376	CDKL3	*	-0.143695	*	-0.461741
TRCN0000002377	CDKL3	0.26664	0.757046	-0.47978	0.764178
TRCN0000002378	CDKL3	2.10538	-0.953075	0.869365	-1.40077
TRCN0000002379	CDKL3	2.01514	0.679763	-0.0829175	0.111186
TRCN0000002380	CDKL3	-0.919047	-0.281833	1.18726	-0.458286
TRCN0000002381	ITSN2	0.307776	0.868497	-0.437636	-0.279135
TRCN0000002382	ITSN2	-1.0657	0.044161	-0.493249	1.33653
TRCN0000002383	ITSN2	-1.14606	-0.574041	-0.709907	0.231183
TRCN0000002384	ITSN2	-1.26693	-1.07988	-1.09161	0.0128753
TRCN0000002385	ITSN2	-0.417333	1.36627	1.14688	-0.638429
TRCN0000002386	PACE-1	0.811385	0.523772	-0.101896	0.78771
TRCN0000002387	PACE-1	-1.22921	-1.85006	1.49437	-0.230231
TRCN0000002388	PACE-1	-1.08643	-2.02616	-0.463601	-1.56879
TRCN0000002389	PACE-1	*	0.152868	-1.83687	-0.844561
TRCN0000002390	PACE-1	0.759967	1.07317	0.734412	-0.730898
TRCN0000002391	FLJ23074	2.17181	-0.234424	-0.903548	0.312815
TRCN0000002392	FLJ23074	1.20621	1.87981	0.367635	0.298709
TRCN0000002393	FLJ23074	-0.0673163	-1.71173	1.42214	-0.680491
TRCN0000002394	FLJ23074	-0.0723158	-0.616465	-0.137028	0.231152
TRCN0000002395	FLJ23074	1.02092	0.636311	-0.230596	-0.391968
TRCN0000002396	KIAA1811	0.497963	-0.419324	-0.472616	0.347975
TRCN0000002397	KIAA1811	1.21481	0.687114	-1.12093	-0.582022
TRCN0000002398	KIAA1811	-2.1309	-1.34482	0.119191	-2.37792
TRCN0000002399	KIAA1811	0.293488	-0.899903	-0.214074	0.597685
TRCN0000002400	KIAA1811	-0.0105898	-1.13908	-2.00622	0.550639
TRCN0000002401	MYO3B	-2.17425	-1.33934	-1.12899	-0.68592
TRCN0000002402	MYO3B	-1.71219	-1.43675	0.625951	3.12797
TRCN0000002403	MYO3B	-0.45794	-0.83701	-0.509909	-0.870712
TRCN0000002404	MYO3B	0.426596	-0.539752	0.898719	0.254471
TRCN0000002405	MYO3B	-1.62052	-1.54281	2.18971	-1.19631
TRCN0000003061	DUSP13	-1.00276	-0.893285	-0.0464259	-0.496835
TRCN0000003062	DUSP13	-0.726157	-0.500639	-0.22329	0.491758
TRCN0000003063	DUSP13	-1.22541	-0.196153	-2.38432	0.00213815
TRCN0000003064	DUSP13	-0.0331138	-1.04432	1.03202	-0.199773
TRCN0000003065	DUSP13	-0.786219	-0.970362	0.161359	1.29419
TRCN0000003066	MBIP	1.05926	-0.224798	-0.355591	-0.441741
TRCN0000003067	MBIP	0.129875	*	*	-0.0856718
TRCN0000003068	MBIP	-0.875431	-1.01927	-0.966152	-0.641097
TRCN0000003069	MBIP	1.21237	1.0236	-0.807677	1.58704
TRCN0000003070	MBIP	0.567338	0.600662	-1.77596	0.823097
TRCN0000003071	TTRAP	2.07299	1.54669	-0.888634	-0.783289
TRCN0000003072	TTRAP	*	*	*	*
TRCN0000003073	TTRAP	*	*	*	-1.3072
TRCN0000003074	TTRAP	-2.12324	-2.06433	0.113518	-1.12971
TRCN0000003075	TTRAP	0.173648	0.460507	*	0.542869
TRCN0000003076	PPP1R12C	-0.15522	0.635826	-1.21619	0.753894
TRCN0000003077	PPP1R12C	1.05208	1.30997	-1.17232	0.448403
TRCN0000003078	PPP1R12C	1.12997	-1.56653	1.10298	-0.615216
TRCN0000003079	PPM2C	0.46491	0.588703	0.399803	-0.0811893
TRCN0000003080	PPM2C	*	*	*	0.873183
TRCN0000003081	PPM2C	*	*	*	-0.980584
TRCN0000003082	PPM2C	-0.242624	-0.347756	0.656806	-0.83361
TRCN0000003083	PPM2C	-0.0753225	0	0.052955	1.78587
TRCN0000003084	SSH1	0.293394	0.263017	*	-0.119779
TRCN0000003085	SSH1	*	*	*	*
TRCN0000003086	SSH1	1.00805	0.378579	0.445172	-0.469464
TRCN0000003087	SSH1	0.161549	-0.611201	-0.0931219	1.2518
TRCN0000003088	CPT2	0.16117	0.492986	-0.494368	0.225512
TRCN0000003089	CPT2	-0.644934	-0.877392	-0.243923	1.71546
TRCN0000003090	CPT2	-0.0844112	0.103311	0.0816019	2.39487
TRCN0000003091	CPT2	-0.668992	-1.66441	-0.62294	-1.15266
TRCN0000003092	CPT2	-0.59068	-0.187524	-0.312883	-1.9422
TRCN0000003093	ACACB	-0.379196	-0.289955	0.225068	0.960626
TRCN0000003094	ACACB	0.630074	0.0617015	*	0.128864
TRCN0000003095	ACACB	-1.14826	0.0492558	*	0.142054
TRCN0000003096	ACACB	0.131055	0.680944	-1.52472	-0.845496
TRCN0000003097	FYN	*	*	*	0.438725
TRCN0000003098	FYN	*	*	*	*
TRCN0000003099	FYN	0.052422	-0.433334	-0.753396	-0.642052
TRCN0000003100	FYN	-1.79437	-2.042	-0.195469	0.526128
TRCN0000003101	FYN	*	*	*	*
TRCN0000003102	JAK1	*	*	*	*
TRCN0000003103	JAK1	*	*	*	*
TRCN0000003104	JAK1	0.313146	-1.44249	-0.826958	1.72343
TRCN0000003105	JAK1	-0.331427	-0.495671	0.795817	-0.409579
TRCN0000003106	MST1R	-1.47258	-3.76596	-0.851343	-0.834033
TRCN0000003107	MST1R	0.858674	0.450768	1.4275	0.243729
TRCN0000003108	MST1R	*	0.782386	1.8009	0.0532759
TRCN0000003109	MST1R	*	*	*	*
TRCN0000003110	MST1R	*	*	*	*
TRCN0000003111	PRKAG1	*	*	*	*
TRCN0000003112	PRKAG1	0.0596432	0.922612	*	0.586638
TRCN0000003113	PRKAG1	*	*	*	*
TRCN0000003114	PRKAG1	-0.642245	0.139913	*	0.299666
TRCN0000003115	PRKAG1	*	-0.209646	*	-1.03324
TRCN0000003116	PRKCB1	0.969	0.560577	*	-0.440452
TRCN0000003117	PRKCB1	0.553025	-1.01008	1.09609	1.14799
TRCN0000003118	PRKCB1	-1.57054	-1.10283	-0.985119	-2.2969
TRCN0000003119	PRKCB1	*	1.41979	1.01548	0.949678
TRCN0000003120	TYK2	-1.0119	0.138751	-0.796261	1.18619
TRCN0000003121	TYK2	-0.435867	0.405933	-2.15914	-1.31912
TRCN0000003122	TYK2	-0.693853	-0.425589	-0.221886	1.20556
TRCN0000003123	TYK2	-2.6762	-1.62678	-1.95496	-1.47917
TRCN0000003124	TYK2	0.0329623	0.404574	1.65002	0.199646
TRCN0000003125	FASN	0.0134919	0.0027895	0.705288	1.86528
TRCN0000003126	FASN	-0.57621	-0.401248	1.45413	1.37522
TRCN0000003127	FASN	-1.92223	0.0546413	0.850425	0.183751
TRCN0000003128	FASN	*	*	*	*
TRCN0000003129	FASN	-0.262685	-1.22961	0.0220424	0.359691
TRCN0000003130	PRKAB2	0.00274462	0.284246	-0.38067	0.0701083
TRCN0000003131	PRKAB2	0.688635	-0.957288	-1.03707	0.0857704
TRCN0000003132	PRKAB2	*	1.44409	*	0.257963
TRCN0000003133	PRKAB2	-1.04131	-1.30799	1.76296	0.180842
TRCN0000003134	PRKAB2	-0.565437	-1.05799	-0.565664	-0.172917
TRCN0000003135	STK10	-1.94958	-1.86183	-1.68255	-0.782206
TRCN0000003136	STK10	*	*	*	0.248021
TRCN0000003137	STK10	-0.245307	0.016745	-0.520555	2.07296
TRCN0000003138	STK10	*	*	*	*
TRCN0000003139	STK10	*	*	*	*
TRCN0000003140	CDC2L6	0.342264	-2.02601	-1.51066	0.910759
TRCN0000003141	CDC2L6	*	*	*	-1.15216
TRCN0000003142	CDC2L6	-0.624686	0.64724	-0.334326	1.75907
TRCN0000003143	CDC2L6	-0.8004	-1.00506	0.381684	-0.821579
TRCN0000003144	CDC2L6	*	-0.0414241	*	0.370706
TRCN0000003145	PRKAG2	-1.78028	0.154944	1.04455	0.268138
TRCN0000003146	PRKAG2	1.08933	1.95256	0.234534	1.00538
TRCN0000003147	PRKAG2	-2.73183	-1.54372	0.110103	-0.276399
TRCN0000003148	PRKAG2	0.91422	0.311278	-0.915582	-0.00980577
TRCN0000003149	PRKAG2	0.891251	1.97462	-0.356983	0.941911
TRCN0000003150	MAPKAP1	-0.415194	-1.91548	0.495947	-0.332852
TRCN0000003151	MAPKAP1	0.495801	-0.755719	1.17548	1.111
TRCN0000003152	MAPKAP1	0	-0.38528	-0.342947	1.12327
TRCN0000003153	MAPKAP1	-1.8486	-2.3761	0.595118	-0.467375
TRCN0000003154	LTK	-0.00672138	-0.608601	-0.304032	0.215263
TRCN0000003155	LTK	-1.05102	-1.38387	-1.61563	-1.40385
TRCN0000003156	LTK	-0.343579	-1.54952	1.55215	-3.1554
TRCN0000003157	LTK	1.07866	1.23644	2.11395	0.434428
TRCN0000003158	RPS6KB1	0.318198	0.257081	0.301814	1.47849
TRCN0000003159	RPS6KB1	1.59548	0.096591	-0.0220591	-0.15786
TRCN0000003160	RPS6KB1	-1.67684	-0.459023	0.863105	-0.877657
TRCN0000003161	RPS6KB1	0.299404	0.692855	0.278361	-0.210104
TRCN0000003162	RPS6KB1	-0.820359	0.307958	0.319896	1.48326
TRCN0000003163	SYK	-2.0896	-2.76341	0.105971	-0.226738
TRCN0000003164	SYK	0.161119	1.49864	2.4836	1.2962
TRCN0000003165	SYK	-0.0799238	-0.160444	0.131543	-0.170972
TRCN0000003166	SYK	0.593976	0.765266	-1.47024	1.73119
TRCN0000003167	SYK	-0.528991	0.191366	1.12336	-0.652121
TRCN0000003168	CDC7	0.0663097	-0.401595	-0.0609486	-1.01858
TRCN0000003169	CDC7	-0.063656	-0.508006	0.953479	-0.426145
TRCN0000003170	CDC7	1.25575	0.86923	-0.638928	2.36415
TRCN0000003171	CDC7	0.404554	-0.458129	2.38827	-0.627354
TRCN0000003172	CDC7	-0.667925	0.0778656	0.295239	0.825653
TRCN0000003173	ARHGEF2	0.113423	0	-0.923172	0.333227
TRCN0000003174	ARHGEF2	0.72984	0.523549	0.506327	1.21037
TRCN0000003175	ARHGEF2	0.243699	0.573502	0.121804	0.13421
TRCN0000003176	ARHGEF2	0.417509	-0.0305822	-1.9201	0.27926
TRCN0000003177	JAK2	0.150697	-1.31504	-0.345199	-0.524233
TRCN0000003178	JAK2	1.04104	2.03167	-0.327216	1.13149
TRCN0000003179	JAK2	-0.104487	0.555522	0.703039	-0.0454444
TRCN0000003180	JAK2	0.138844	0.399222	0.119519	0.587708
TRCN0000003181	JAK2	-0.653255	-0.925371	0.064804	-0.832331
TRCN0000003182	TBK1	1.4511	0.518615	0.149389	0.640163
TRCN0000003183	TBK1	1.17182	0.447146	-0.0540646	3.2988
TRCN0000003184	TBK1	1.18013	1.05631	-0.584537	0.540359
TRCN0000003185	TBK1	-1.68292	-3.349	-0.152442	1.57418
TRCN0000003186	TBK1	-1.55261	-1.29876	0.176293	0.0389665
TRCN0000003187	INSRR	-1.49788	-0.351341	0.181924	-0.853391
TRCN0000003188	INSRR	2.0056	1.44672	-0.207483	1.08762
TRCN0000003189	INSRR	0.290488	-0.218147	0.967175	-0.630487
TRCN0000003190	INSRR	-0.162807	-0.0544922	-0.452068	-0.735671
TRCN0000003191	MST4	-0.100591	-0.35096	0.274442	0.00778079
TRCN0000003192	MST4	-0.392321	-3.02937	0.549826	-1.07067
TRCN0000003193	MST4	0.00917429	-0.0879679	-0.761813	0.644397
TRCN0000003194	MST4	0.716017	0.644551	0.0584035	2.98836
TRCN0000003195	MST4	1.00488	1.39773	0.720815	1.31805
TRCN0000003196	RPGRIP1	-1.31268	-0.832804	0.539307	-1.14746
TRCN0000003197	RPGRIP1	-2.61111	-1.46693	0.501602	-2.0938
TRCN0000003198	RPGRIP1	0.266704	1.45739	-0.392614	1.05579
TRCN0000003199	RPGRIP1	0.753	0.0150269	0.522012	-0.554882
TRCN0000003200	RPGRIP1	1.61289	0.742209	-0.673019	1.08639
TRCN0000003201	HIPK2	-0.356794	0.00894438	0.464086	2.13842
TRCN0000003202	HIPK2	0.311529	-0.00953413	0.170213	0.325994
TRCN0000003203	HIPK2	1.47238	-0.280484	-0.279567	-0.0429078
TRCN0000003204	HIPK2	-0.434276	-1.63994	0.511708	0.165144
TRCN0000003205	SNARK	-1.03764	-1.07087	0.279421	-1.37545
TRCN0000003206	SNARK	-1.10173	-0.175744	0.444819	0.714385
TRCN0000003207	SNARK	-1.30461	-1.23818	1.0131	-0.349204
TRCN0000003208	SNARK	0.185669	-1.19992	1.212	1.53201
TRCN0000003209	KIAA1804	-0.0130461	-1.77273	0.892671	-0.0777207
TRCN0000003210	KIAA1804	-2.89168	-1.13117	-0.594025	-2.4455
TRCN0000003211	KIAA1804	-0.80438	-0.821465	0.692877	1.50194
TRCN0000003212	KIAA1804	-0.20847	0.764652	0.419941	0.432284
TRCN0000003213	KIAA1804	-0.27833	0.292431	-1.28178	-0.704254
TRCN0000003214	PSKH2	0.116884	-1.46661	0.560222	-0.100814
TRCN0000003215	PSKH2	0.303544	1.18887	-0.457863	0.438163
TRCN0000003216	PSKH2	0.847727	-0.115616	0.219415	1.27013
TRCN0000003217	PSKH2	-0.742372	-0.389543	1.09415	-2.97923
TRCN0000003218	PSKH2	-0.462388	1.03918	0.962705	0.0436658
TRCN0000003219	STK22B	0.224902	-0.163237	1.04045	1.29298
TRCN0000003220	STK22B	0.800108	1.39182	0.00884595	2.42869
TRCN0000003221	STK22B	0.634883	1.15174	0.413871	2.44296
TRCN0000003222	STK22B	0.246846	0.691697	0.439996	2.70746
TRCN0000003223	STK22B	-0.117664	-0.509007	0.344959	1.69193
TRCN0000003224	FLJ34389	-1.80365	0.178811	0.488871	1.30623
TRCN0000003225	FLJ34389	-0.582971	-1.03847	1.18996	-0.242712
TRCN0000003226	FLJ34389	-0.210691	0.120723	1.79764	2.35418
TRCN0000003227	FLJ34389	-1.27146	0.304516	1.38549	-0.491072
TRCN0000003228	FLJ34389	2.4315	-0.791744	-0.331248	0.256169
TRCN0000003229	TTBK2	-0.632855	-1.24792	0.733651	0.261076
TRCN0000003230	TTBK2	1.11468	0.188756	0.963299	-0.524192
TRCN0000003231	TTBK2	0.890552	2.06254	1.29856	0.339561
TRCN0000003232	TTBK2	-0.491258	-0.102547	0.147247	-0.3549
TRCN0000003233	TTBK2	1.57255	-0.0400122	0.244124	*
TRCN0000003234	ITGB3	-0.451615	-2.71541	1.29165	0.176927
TRCN0000003235	ITGB3	0.687875	0.230675	0.082188	-0.0279401
TRCN0000003236	ITGB3	0.158928	0.568698	0.377629	-0.530044
TRCN0000003237	ITGB3	1.35335	-1.36425	0.348331	-1.10904
TRCN0000003238	ITGB3	0.587596	1.6954	-0.106743	0.356891
TRCN0000003239	ITGAV	-0.373318	-1.02055	1.14232	0.11334
TRCN0000003240	ITGAV	-0.92128	-1.27244	0.581719	-0.304828
TRCN0000003241	ITGAV	-0.625118	-0.189932	0.611757	-0.79305
TRCN0000003242	PAK3	0.151561	0.016807	-0.00337072	-0.757308
TRCN0000003243	PAK3	-1.08488	-1.66944	0.683351	-0.913139
TRCN0000003244	PAK3	-0.804724	-1.05169	0.831579	0.00387559
TRCN0000003245	PAK3	-0.487774	0	-1.42146	-0.442903
TRCN0000003246	PAK3	1.14401	0.492345	0.526067	1.33549
TRCN0000003247	PTPRN2	1.1359	-0.418816	-0.342476	-0.127005
TRCN0000003248	PTPRN2	-0.617958	-1.22516	0.118195	0.227663
TRCN0000003249	PTPRN2	0.0711536	-0.00409172	-0.948567	0.472838
TRCN0000003250	PTPRN2	-0.00777783	1.19369	0.0292601	-0.261286
TRCN0000003251	PTPRN2	0.831604	0.959187	-0.715855	0.673626
TRCN0000003252	SOX2	1.25283	1.9747	0.741991	0.574035
TRCN0000003253	SOX2	-1.73824	-0.183125	-0.595113	-3.32841
TRCN0000003254	HIPK3	-0.863851	-0.996883	0.870973	-0.916878
TRCN0000003255	HIPK3	1.29462	-1.30502	-0.521992	0.639615
TRCN0000003256	HIPK3	-0.822971	0.688434	0.696235	0.15451
[truncated: 3,009 more rows]
